# Supplementary material for: Dataset for mosquitoes (Diptera: Culicidae) from Vaca Key, Monroe County, Florida USA
Source: Biodivers Data J. 2020 Jul 27;8:e55059. doi: 10.3897/BDJ.8.e55059 (PMC7398946; doi:10.3897/BDJ.8.e55059)
Supplement: Supplementary material 1 — Manor Lane BDJ [file bdj-08-e55059-s001.csv]

Year	DOY	Date	Season	Latitude	Longitude	Aeae	Aeal	Aeat	Aeco	Aein	Aeso	Aeta	Aetr	Anal	Anat	Ancr	Angr	Anqu	Csin	Csme	Cuat	Cuba	Cude	Cuer	Cuio	Cuni	Cupe	Cuqu	Cusa	Deca	Psci	Psco	Psfe	Psjo	Urlo	Wymi	UINM	UnCM
1998	229	1998-08-17	U	24°42'78''	81°04'56''	0	na	na	na	0	na	487	na	na	0	na	na	na	na	na	na	0	na	na	na	0	na	0	na	52	na	na	na	na	na	na	na	na
1998	232	1998-08-20	U	24°42'78''	81°04'56''	0	na	na	na	0	na	66	na	na	0	na	na	na	na	na	na	0	na	na	na	0	na	0	na	7	na	na	na	na	na	na	na	na
1998	244	1998-09-01	U	24°42'78''	81°04'56''	0	na	na	na	0	na	204	na	na	0	na	na	na	na	na	na	0	na	na	na	0	na	0	na	120	na	na	na	na	na	na	na	na
1998	251	1998-09-08	U	24°42'78''	81°04'56''	0	na	na	na	1	na	303	na	na	0	na	na	na	na	na	na	0	na	na	na	0	na	1	na	76	na	na	na	na	na	na	na	na
1998	260	1998-09-17	U	24°42'78''	81°04'56''	0	na	na	na	0	na	837	na	na	3	na	na	na	na	na	na	0	na	na	na	3	na	0	na	417	na	na	na	na	na	na	na	na
1998	272	1998-09-29	F	24°42'78''	81°04'56''	0	na	na	na	0	na	52	na	na	0	na	na	na	na	na	na	0	na	na	na	0	na	3	na	1	na	na	na	na	na	na	na	na
1998	279	1998-10-06	F	24°42'78''	81°04'56''	0	na	na	na	0	na	33	na	na	0	na	na	na	na	na	na	1	na	na	na	11	na	0	na	21	na	na	na	na	na	na	na	na
1998	286	1998-10-13	F	24°42'78''	81°04'56''	0	na	na	na	0	na	28	na	na	0	na	na	na	na	na	na	24	na	na	na	0	na	0	na	68	na	na	na	na	na	na	na	na
1998	292	1998-10-19	F	24°42'78''	81°04'56''	0	na	na	na	0	na	15	na	na	0	na	na	na	na	na	na	8	na	na	na	0	na	7	na	102	na	na	na	na	na	na	na	na
1998	300	1998-10-27	F	24°42'78''	81°04'56''	0	na	na	na	0	na	56	na	na	0	na	na	na	na	na	na	4	na	na	na	10	na	0	na	274	na	na	na	na	na	na	na	na
1998	307	1998-11-03	F	24°42'78''	81°04'56''	0	na	na	na	0	na	5	na	na	0	na	na	na	na	na	na	0	na	na	na	14	na	8	na	3	na	na	na	na	na	na	na	na
1998	313	1998-11-09	F	24°42'78''	81°04'56''	0	na	na	na	0	na	4	na	na	0	na	na	na	na	na	na	31	na	na	na	1	na	8	na	84	na	na	na	na	na	na	na	na
1998	323	1998-11-19	F	24°42'78''	81°04'56''	0	na	na	na	0	na	33	na	na	0	na	na	na	na	na	na	2	na	na	na	0	na	10	na	21	na	na	na	na	na	na	na	na
1998	328	1998-11-24	F	24°42'78''	81°04'56''	0	na	na	na	0	na	9	na	na	0	na	na	na	na	na	na	7	na	na	na	0	na	22	na	25	na	na	na	na	na	na	na	na
1998	336	1998-12-02	F	24°42'78''	81°04'56''	0	na	na	na	0	na	21	na	na	0	na	na	na	na	na	na	5	na	na	na	3	na	0	na	105	na	na	na	na	na	na	na	na
1998	344	1998-12-10	F	24°42'78''	81°04'56''	1	na	na	na	0	na	5	na	na	0	na	na	na	na	na	na	1	na	na	na	1	na	1	na	33	na	na	na	na	na	na	na	na
1998	350	1998-12-16	F	24°42'78''	81°04'56''	0	na	na	na	0	na	9	na	na	0	na	na	na	na	na	na	7	na	na	na	0	na	28	na	1	na	na	na	na	na	na	na	na
1998	356	1998-12-22	W	24°42'78''	81°04'56''	0	na	na	na	0	na	5	na	na	0	na	na	na	na	na	na	38	na	na	na	0	na	6	na	30	na	na	na	na	na	na	na	na
1999	7	1999-01-07	W	24°42'78''	81°04'56''	0	na	na	na	0	na	4	na	na	0	0	na	na	na	na	na	4	na	na	na	0	na	5	na	24	na	na	na	na	na	na	na	na
1999	13	1999-01-13	W	24°42'78''	81°04'56''	0	na	na	na	0	na	1	na	na	0	0	na	na	na	na	na	6	na	na	na	0	na	4	na	13	na	na	na	na	na	na	na	na
1999	20	1999-01-20	W	24°42'78''	81°04'56''	0	na	na	na	0	na	10	na	na	0	0	na	na	na	na	na	2	na	na	na	0	na	0	na	5	na	na	na	na	na	na	na	na
1999	33	1999-02-02	W	24°42'78''	81°04'56''	0	na	na	na	0	na	1	na	na	0	0	na	na	na	na	na	11	na	na	na	0	na	0	na	32	na	na	na	na	na	na	na	na
1999	42	1999-02-11	W	24°42'78''	81°04'56''	1	na	na	na	0	na	12	na	na	9	0	na	na	na	na	na	6	na	na	na	0	na	0	na	51	na	na	na	na	na	na	na	na
1999	61	1999-03-02	W	24°42'78''	81°04'56''	0	na	na	na	0	na	27	na	na	5	0	na	na	na	na	na	8	na	na	na	0	na	4	na	173	na	na	na	na	na	na	na	na
1999	69	1999-03-10	W	24°42'78''	81°04'56''	0	na	na	na	0	na	94	na	na	3	0	na	na	na	na	na	16	na	na	na	0	na	0	na	28	na	na	na	na	na	na	na	na
1999	83	1999-03-24	S	24°42'78''	81°04'56''	0	na	na	na	0	na	18	na	na	0	0	na	na	na	na	na	1	na	na	na	0	na	2	na	16	na	na	na	na	na	na	na	na
1999	89	1999-03-30	S	24°42'78''	81°04'56''	0	na	na	na	0	na	0	na	na	0	0	na	na	na	na	na	4	na	na	na	0	na	0	na	7	na	na	na	na	na	na	na	na
1999	97	1999-04-07	S	24°42'78''	81°04'56''	1	na	na	na	0	na	0	na	na	0	0	na	na	na	na	na	0	na	na	na	0	na	5	na	6	na	na	na	na	na	na	na	na
1999	104	1999-04-14	S	24°42'78''	81°04'56''	0	na	na	na	0	na	0	na	na	0	0	na	na	na	na	na	9	na	na	na	0	na	0	na	9	na	na	na	na	na	na	na	na
1999	109	1999-04-19	S	24°42'78''	81°04'56''	0	na	na	na	0	na	0	na	na	0	0	na	na	na	na	na	0	na	na	na	1	na	1	na	10	na	na	na	na	na	na	na	na
1999	116	1999-04-26	S	24°42'78''	81°04'56''	0	na	na	na	0	na	132	na	na	2	0	na	na	na	na	na	8	na	na	na	0	na	0	na	49	na	na	na	na	na	na	na	na
1999	124	1999-05-04	S	24°42'78''	81°04'56''	0	na	na	na	0	na	7	na	na	0	0	na	na	na	na	na	3	na	na	na	0	na	0	na	11	na	na	na	na	na	na	na	na
1999	133	1999-05-13	S	24°42'78''	81°04'56''	0	na	na	na	0	na	32	na	na	1	0	na	na	na	na	na	0	na	na	na	0	na	4	na	45	na	na	na	na	na	na	na	na
1999	138	1999-05-18	S	24°42'78''	81°04'56''	0	na	na	na	0	na	47	na	na	1	0	na	na	na	na	na	3	na	na	na	0	na	4	na	63	na	na	na	na	na	na	na	na
1999	145	1999-05-25	S	24°42'78''	81°04'56''	0	na	na	na	0	na	232	na	na	4	0	na	na	na	na	na	8	na	na	na	0	na	0	na	36	na	na	na	na	na	na	na	na
1999	153	1999-06-02	S	24°42'78''	81°04'56''	0	na	na	na	0	na	42	na	na	2	0	na	na	na	na	na	4	na	na	na	0	na	0	na	49	na	na	na	na	na	na	na	na
1999	168	1999-06-17	S	24°42'78''	81°04'56''	0	na	na	na	0	na	42	na	na	0	0	na	na	na	na	na	23	na	na	na	0	na	0	na	43	na	na	na	na	na	na	na	na
1999	173	1999-06-22	U	24°42'78''	81°04'56''	1	na	na	na	0	na	12	na	na	0	0	na	na	na	na	na	1	na	na	na	0	na	8	na	53	na	na	na	na	na	na	na	na
1999	181	1999-06-30	U	24°42'78''	81°04'56''	0	na	na	na	0	na	86	na	na	0	0	na	na	na	na	na	2	na	na	na	0	na	0	na	6	na	na	na	na	na	na	na	na
1999	187	1999-07-06	U	24°42'78''	81°04'56''	0	na	na	na	0	na	64	na	na	0	0	na	na	na	na	na	3	na	na	na	0	na	0	na	94	na	na	na	na	na	na	na	na
1999	193	1999-07-12	U	24°42'78''	81°04'56''	0	na	na	na	0	na	19	na	na	0	0	na	na	na	na	na	0	na	na	na	0	na	0	na	213	na	na	na	na	na	na	na	na
1999	201	1999-07-20	U	24°42'78''	81°04'56''	0	na	na	na	0	na	17	na	na	2	0	na	na	na	na	na	8	na	na	na	0	na	0	na	135	na	na	na	na	na	na	na	na
1999	208	1999-07-27	U	24°42'78''	81°04'56''	0	na	na	na	0	na	26	na	na	0	0	na	na	na	na	na	3	na	na	na	0	na	0	na	7	na	na	na	na	na	na	na	na
1999	214	1999-08-02	U	24°42'78''	81°04'56''	0	na	na	na	0	na	45	na	na	0	0	na	na	na	na	na	10	na	na	na	0	na	0	na	149	na	na	na	na	na	na	na	na
1999	223	1999-08-11	U	24°42'78''	81°04'56''	0	na	na	na	1	na	145	na	na	1	0	na	na	na	na	na	7	na	na	na	0	na	8	na	8	na	na	na	na	na	na	na	na
1999	228	1999-08-16	U	24°42'78''	81°04'56''	0	na	na	na	0	na	124	na	na	0	0	na	na	na	na	na	0	na	na	na	0	na	0	na	13	na	na	na	na	na	na	na	na
1999	238	1999-08-26	U	24°42'78''	81°04'56''	0	na	na	na	0	na	89	na	na	0	0	na	na	na	na	na	5	na	na	na	0	na	0	na	37	na	na	na	na	na	na	na	na
1999	243	1999-08-31	U	24°42'78''	81°04'56''	0	na	na	na	1	na	109	na	na	0	0	na	na	na	na	na	15	na	na	na	0	na	16	na	6	na	na	na	na	na	na	na	na
1999	251	1999-09-08	U	24°42'78''	81°04'56''	0	na	na	na	0	na	2	na	na	0	0	na	na	na	na	na	0	na	na	na	0	na	0	na	2	na	na	na	na	na	na	na	na
1999	256	1999-09-13	U	24°42'78''	81°04'56''	0	na	na	na	0	na	196	na	na	0	0	na	na	na	na	na	12	na	na	na	0	na	2	na	80	na	na	na	na	na	na	na	na
1999	265	1999-09-22	F	24°42'78''	81°04'56''	0	na	na	na	0	na	1	na	na	0	0	na	na	na	na	na	0	na	na	na	0	na	0	na	1	na	na	na	na	na	na	na	na
1999	271	1999-09-28	F	24°42'78''	81°04'56''	0	na	na	na	0	na	280	na	na	0	0	na	na	na	na	na	12	na	na	na	4	na	0	na	32	na	na	na	na	na	na	na	na
1999	277	1999-10-04	F	24°42'78''	81°04'56''	0	na	na	na	0	na	73	na	na	0	0	na	na	na	na	na	5	na	na	na	0	na	0	na	4	na	na	na	na	na	na	na	na
1999	286	1999-10-13	F	24°42'78''	81°04'56''	0	na	na	na	12	na	1,056.00	na	na	0	0	na	na	na	na	na	0	na	na	na	6	na	0	na	102	na	na	na	na	na	na	na	na
1999	299	1999-10-26	F	24°42'78''	81°04'56''	0	na	na	na	0	na	61	na	na	0	1	na	na	na	na	na	0	na	na	na	5	na	0	na	64	na	na	na	na	na	na	na	na
1999	308	1999-11-04	F	24°42'78''	81°04'56''	0	na	na	na	0	na	10	na	na	0	2	na	na	na	na	na	1	na	na	na	2	na	0	na	205	na	na	na	na	na	na	na	na
1999	313	1999-11-09	F	24°42'78''	81°04'56''	0	na	na	na	0	na	242	na	na	0	0	na	na	na	na	na	0	na	na	na	0	na	4	na	84	na	na	na	na	na	na	na	na
1999	322	1999-11-18	F	24°42'78''	81°04'56''	0	na	na	na	0	na	33	na	na	0	0	na	na	na	na	na	0	na	na	na	0	na	0	na	34	na	na	na	na	na	na	na	na
1999	326	1999-11-22	F	24°42'78''	81°04'56''	0	na	na	na	0	na	9	na	na	0	0	na	na	na	na	na	0	na	na	na	0	na	0	na	1	na	na	na	na	na	na	na	na
1999	334	1999-11-30	F	24°42'78''	81°04'56''	0	na	na	na	0	na	2	na	na	0	0	na	na	na	na	na	0	na	na	na	2	na	0	na	2	na	na	na	na	na	na	na	na
1999	342	1999-12-08	F	24°42'78''	81°04'56''	0	na	na	na	0	na	1	na	na	0	0	na	na	na	na	na	0	na	na	na	0	na	0	na	2	na	na	na	na	na	na	na	na
1999	347	1999-12-13	F	24°42'78''	81°04'56''	0	na	na	na	0	na	27	na	na	0	0	na	na	na	na	na	0	na	na	na	0	na	5	na	43	na	na	na	na	na	na	na	na
1999	355	1999-12-21	F	24°42'78''	81°04'56''	1	na	na	na	0	na	20	na	na	0	0	na	na	na	na	na	2	na	na	na	0	na	5	na	0	na	na	na	na	na	na	na	na
1999	362	1999-12-28	W	24°42'78''	81°04'56''	0	na	na	na	0	na	21	na	na	0	0	na	na	na	na	na	1	na	na	na	0	na	7	na	5	na	na	na	na	na	na	na	na
2000	5	2000-01-05	W	24°42'78''	81°04'56''	0	na	na	na	0	na	20	na	na	1	0	na	na	na	na	na	1	na	na	na	0	na	7	na	6	na	na	na	na	na	na	na	na
2000	11	2000-01-11	W	24°42'78''	81°04'56''	1	na	na	na	0	na	41	na	na	0	0	na	na	na	na	na	0	na	na	na	0	na	2	na	2	na	na	na	na	na	na	na	na
2000	18	2000-01-18	W	24°42'78''	81°04'56''	0	na	na	na	0	na	19	na	na	1	0	na	na	na	na	na	0	na	na	na	0	na	22	na	38	na	na	na	na	na	na	na	na
2000	31	2000-01-31	W	24°42'78''	81°04'56''	0	na	na	na	0	na	1	na	na	0	0	na	na	na	na	na	2	na	na	na	0	na	0	na	14	na	na	na	na	na	na	na	na
2000	38	2000-02-07	W	24°42'78''	81°04'56''	0	na	na	na	0	na	7	na	na	0	0	na	na	na	na	na	0	na	na	na	0	na	1	na	16	na	na	na	na	na	na	na	na
2000	46	2000-02-15	W	24°42'78''	81°04'56''	0	na	na	na	0	na	6	na	na	0	0	na	na	na	na	na	1	na	na	na	0	na	2	na	15	na	na	na	na	na	na	na	na
2000	53	2000-02-22	W	24°42'78''	81°04'56''	0	na	na	na	0	na	37	na	na	0	0	na	na	na	na	na	0	na	na	na	0	na	4	na	22	na	na	na	na	na	na	na	na
2000	60	2000-02-29	W	24°42'78''	81°04'56''	0	na	na	na	0	na	40	na	na	1	0	na	na	na	na	na	0	na	na	na	0	na	0	na	29	na	na	na	na	na	na	na	na
2000	67	2000-03-07	W	24°42'78''	81°04'56''	0	na	na	na	0	na	10	na	na	1	0	na	na	na	na	na	0	na	na	na	0	na	0	na	14	na	na	na	na	na	na	na	na
2000	74	2000-03-14	W	24°42'78''	81°04'56''	0	na	na	na	0	na	1	na	na	0	1	na	na	na	na	na	0	na	na	na	1	na	0	na	18	na	na	na	na	na	na	na	na
2000	88	2000-03-28	S	24°42'78''	81°04'56''	0	na	na	na	0	na	141	na	na	0	0	na	na	na	na	na	0	na	na	na	0	na	1	na	13	na	na	na	na	na	na	na	na
2000	95	2000-04-04	S	24°42'78''	81°04'56''	0	na	na	na	0	na	1	na	na	0	0	na	na	na	na	na	0	na	na	na	0	na	5	na	21	na	na	na	na	na	na	na	na
2000	102	2000-04-11	S	24°42'78''	81°04'56''	0	na	na	na	0	na	0	na	na	1	0	na	na	na	na	na	0	na	na	na	0	na	0	na	28	na	na	na	na	na	na	na	na
2000	109	2000-04-18	S	24°42'78''	81°04'56''	0	na	na	na	0	na	0	na	na	0	0	na	na	na	na	na	0	na	na	na	0	na	0	na	21	na	na	na	na	na	na	na	na
2000	116	2000-04-25	S	24°42'78''	81°04'56''	0	na	na	na	0	na	2	na	na	0	0	na	na	na	na	na	0	na	na	na	0	na	2	na	18	na	na	na	na	na	na	na	na
2000	123	2000-05-02	S	24°42'78''	81°04'56''	0	na	na	na	0	na	4	na	na	0	0	na	na	na	na	na	0	na	na	na	0	na	0	na	8	na	na	na	na	na	na	na	na
2000	129	2000-05-08	S	24°42'78''	81°04'56''	0	na	na	na	0	na	0	na	na	0	0	na	na	na	na	na	0	na	na	na	0	na	0	na	39	na	na	na	na	na	na	na	na
2000	139	2000-05-18	S	24°42'78''	81°04'56''	0	na	na	na	0	na	40	na	na	0	0	na	na	na	na	na	0	na	na	na	0	na	0	na	17	na	na	na	na	na	na	na	na
2000	144	2000-05-23	S	24°42'78''	81°04'56''	0	na	na	na	0	na	27	na	na	0	0	na	na	na	na	na	0	na	na	na	0	na	0	na	51	na	na	na	na	na	na	na	na
2000	151	2000-05-30	S	24°42'78''	81°04'56''	0	na	na	na	0	na	10	na	na	0	0	na	na	na	na	na	0	na	na	na	0	na	8	na	21	na	na	na	na	na	na	na	na
2000	158	2000-06-06	S	24°42'78''	81°04'56''	0	na	na	na	0	na	3	na	na	0	0	na	na	na	na	na	0	na	na	na	0	na	1	na	3	na	na	na	na	na	na	na	na
2000	165	2000-06-13	S	24°42'78''	81°04'56''	0	na	na	na	0	na	144	na	na	0	0	na	na	na	na	na	0	na	na	na	0	na	0	na	15	na	na	na	na	na	na	na	na
2000	179	2000-06-27	U	24°42'78''	81°04'56''	0	na	na	na	0	na	23	na	na	0	0	na	na	na	na	na	0	na	na	na	0	na	0	na	41	na	na	na	na	na	na	na	na
2000	188	2000-07-06	U	24°42'78''	81°04'56''	0	na	na	na	0	na	181	na	na	0	0	na	na	na	na	na	0	na	na	na	0	na	1	na	9	na	na	na	na	na	na	na	na
2000	193	2000-07-11	U	24°42'78''	81°04'56''	0	na	na	na	0	na	169	na	na	2	0	na	na	na	na	na	0	na	na	na	0	na	1	na	1	na	na	na	na	na	na	na	na
2000	200	2000-07-18	U	24°42'78''	81°04'56''	0	na	na	na	0	na	59	na	na	1	0	na	na	na	na	na	0	na	na	na	0	na	0	na	13	na	na	na	na	na	na	na	na
2000	207	2000-07-25	U	24°42'78''	81°04'56''	0	na	na	na	0	na	19	na	na	0	0	na	na	na	na	na	8	na	na	na	0	na	0	na	159	na	na	na	na	na	na	na	na
2000	214	2000-08-01	U	24°42'78''	81°04'56''	0	na	na	na	0	na	61	na	na	4	0	na	na	na	na	na	0	na	na	na	4	na	2	na	0	na	na	na	na	na	na	na	na
2000	221	2000-08-08	U	24°42'78''	81°04'56''	0	na	na	na	0	na	167	na	na	0	0	na	na	na	na	na	0	na	na	na	1	na	0	na	34	na	na	na	na	na	na	na	na
2000	228	2000-08-15	U	24°42'78''	81°04'56''	0	na	na	na	0	na	32	na	na	0	0	na	na	na	na	na	1	na	na	na	0	na	0	na	0	na	na	na	na	na	na	na	na
2000	235	2000-08-22	U	24°42'78''	81°04'56''	0	na	na	na	0	na	453	na	na	0	0	na	na	na	na	na	1	na	na	na	0	na	0	na	14	na	na	na	na	na	na	na	na
2000	242	2000-08-29	U	24°42'78''	81°04'56''	0	na	na	na	1	na	155	na	na	1	0	na	na	na	na	na	9	na	na	na	0	na	2	na	27	na	na	na	na	na	na	na	na
2000	249	2000-09-05	U	24°42'78''	81°04'56''	0	na	na	na	0	na	55	na	na	0	0	na	na	na	na	na	3	na	na	na	0	na	0	na	6	na	na	na	na	na	na	na	na
2000	256	2000-09-12	U	24°42'78''	81°04'56''	0	na	na	na	0	na	150	na	na	0	0	na	na	na	na	na	2	na	na	na	0	na	0	na	5	na	na	na	na	na	na	na	na
2000	263	2000-09-19	U	24°42'78''	81°04'56''	0	na	na	na	0	na	17	na	na	0	0	na	na	na	na	na	0	na	na	na	0	na	0	na	1	na	na	na	na	na	na	na	na
2000	270	2000-09-26	F	24°42'78''	81°04'56''	0	na	na	na	0	na	33	na	na	0	0	na	na	na	na	na	2	na	na	na	0	na	0	na	0	na	na	na	na	na	na	na	na
2000	277	2000-10-03	F	24°42'78''	81°04'56''	0	na	na	na	0	na	3	na	na	0	0	na	na	na	na	na	0	na	na	na	0	na	0	na	0	na	na	na	na	na	na	na	na
2000	284	2000-10-10	F	24°42'78''	81°04'56''	0	na	na	na	0	na	50	na	na	0	0	na	na	na	na	na	0	na	na	na	0	na	0	na	80	na	na	na	na	na	na	na	na
2000	290	2000-10-16	F	24°42'78''	81°04'56''	0	na	na	na	1	na	37	na	na	0	0	na	na	na	na	na	0	na	na	na	0	na	0	na	7	na	na	na	na	na	na	na	na
2000	298	2000-10-24	F	24°42'78''	81°04'56''	0	na	na	na	0	na	7	na	na	0	0	na	na	na	na	na	0	na	na	na	0	na	0	na	9	na	na	na	na	na	na	na	na
2000	305	2000-10-31	F	24°42'78''	81°04'56''	0	na	na	na	0	na	2	na	na	0	0	na	na	na	na	na	0	na	na	na	0	na	0	na	15	na	na	na	na	na	na	na	na
2000	312	2000-11-07	F	24°42'78''	81°04'56''	0	na	na	na	0	na	2	na	na	0	0	na	na	na	na	na	0	na	na	na	0	na	0	na	6	na	na	na	na	na	na	na	na
2000	321	2000-11-16	F	24°42'78''	81°04'56''	0	na	na	na	0	na	2	na	na	0	0	na	na	na	na	na	0	na	na	na	0	na	0	na	10	na	na	na	na	na	na	na	na
2000	326	2000-11-21	F	24°42'78''	81°04'56''	0	na	na	na	0	na	2	na	na	0	0	na	na	na	na	na	0	na	na	na	0	na	43	na	1	na	na	na	na	na	na	na	na
2000	333	2000-11-28	F	24°42'78''	81°04'56''	0	na	na	na	0	na	0	na	na	0	0	na	na	na	na	na	0	na	na	na	0	na	5	na	7	na	na	na	na	na	na	na	na
2000	340	2000-12-05	F	24°42'78''	81°04'56''	0	na	na	na	0	na	0	na	na	0	0	na	na	na	na	na	0	na	na	na	0	na	39	na	31	na	na	na	na	na	na	na	na
2000	348	2000-12-13	F	24°42'78''	81°04'56''	0	na	na	na	0	na	13	na	na	0	0	na	na	na	na	na	0	na	na	na	0	na	14	na	36	na	na	na	na	na	na	na	na
2000	354	2000-12-19	F	24°42'78''	81°04'56''	0	na	na	na	0	na	101	na	na	0	0	na	na	na	na	na	0	na	na	na	0	na	18	na	1	na	na	na	na	na	na	na	na
2000	362	2000-12-27	W	24°42'78''	81°04'56''	0	na	na	na	0	na	38	na	na	0	0	na	na	na	na	na	0	na	na	na	2	na	0	na	16	na	na	na	na	na	na	na	na
2001	4	2001-01-04	W	24°42'78''	81°04'56''	0	na	0	na	0	0	0	0	0	0	0	na	0	na	0	0	0	na	0	0	0	0	35	0	0	0	0	0	0	0	0	0	0
2001	9	2001-01-09	W	24°42'78''	81°04'56''	0	na	0	na	0	0	1	0	0	0	0	na	0	na	0	0	0	na	0	0	0	0	7	0	0	0	0	0	0	0	0	0	0
2001	16	2001-01-16	W	24°42'78''	81°04'56''	0	na	0	na	0	0	5	0	0	0	0	na	0	na	0	0	0	na	0	0	0	0	3	0	13	0	0	0	0	0	0	0	0
2001	22	2001-01-22	W	24°42'78''	81°04'56''	0	na	0	na	0	0	1	0	0	0	0	na	0	na	0	0	0	na	0	0	0	0	2	0	1	0	0	0	0	0	0	0	0
2001	30	2001-01-30	W	24°42'78''	81°04'56''	0	na	0	na	0	0	0	0	0	0	0	na	0	na	0	0	0	na	0	0	0	0	0	0	3	0	0	0	0	0	0	0	0
2001	37	2001-02-06	W	24°42'78''	81°04'56''	0	na	0	na	0	0	1	0	0	0	0	na	0	na	0	0	0	na	0	0	0	0	0	0	6	0	0	0	0	0	0	0	0
2001	45	2001-02-14	W	24°42'78''	81°04'56''	0	na	0	na	0	0	0	0	0	0	0	na	0	na	0	0	0	na	0	0	0	0	0	0	38	0	0	0	0	0	0	0	0
2001	51	2001-02-20	W	24°42'78''	81°04'56''	0	na	0	na	0	0	0	0	0	0	0	na	0	na	0	0	0	na	0	0	0	0	0	0	20	0	0	0	0	0	0	0	0
2001	58	2001-02-27	W	24°42'78''	81°04'56''	0	na	0	na	0	0	61	0	0	0	0	na	0	na	0	0	0	na	0	0	0	0	2	0	7	0	0	0	0	0	0	0	0
2001	66	2001-03-07	W	24°42'78''	81°04'56''	0	na	0	na	0	0	1	0	0	0	0	na	0	na	0	0	1	na	0	0	0	0	3	0	5	0	0	0	0	0	0	0	0
2001	72	2001-03-13	W	24°42'78''	81°04'56''	0	na	0	na	0	0	2	0	0	0	0	na	0	na	0	0	2	na	0	0	0	0	0	0	1	0	0	0	0	0	0	0	0
2001	79	2001-03-20	W	24°42'78''	81°04'56''	0	na	0	na	0	0	4	0	0	0	0	na	0	na	0	0	0	na	0	0	0	0	3	0	47	0	0	0	0	0	0	0	0
2001	86	2001-03-27	S	24°42'78''	81°04'56''	0	na	0	na	0	0	2	0	0	0	0	na	0	na	0	0	0	na	0	0	0	0	6	0	17	0	0	0	0	0	0	0	0
2001	93	2001-04-03	S	24°42'78''	81°04'56''	0	na	0	na	0	0	6	0	0	0	0	na	0	na	0	0	0	na	0	0	0	0	1	0	30	0	0	0	0	0	0	0	0
2001	106	2001-04-16	S	24°42'78''	81°04'56''	0	na	0	na	0	0	1	0	0	0	0	na	0	na	0	0	1	na	0	0	0	0	1	0	118	0	0	0	0	0	0	0	0
2001	113	2001-04-23	S	24°42'78''	81°04'56''	0	na	0	na	0	0	0	0	0	0	0	na	0	na	0	0	0	na	0	0	0	0	0	0	35	0	0	0	0	0	0	0	0
2001	122	2001-05-02	S	24°42'78''	81°04'56''	0	na	0	na	0	0	0	0	0	0	0	na	0	na	0	0	0	na	0	0	0	0	0	0	76	0	0	0	0	0	0	0	0
2001	129	2001-05-09	S	24°42'78''	81°04'56''	0	na	0	na	0	0	4	0	0	0	0	na	0	na	0	0	0	na	0	0	0	0	0	0	67	0	0	0	0	0	0	0	0
2001	136	2001-05-16	S	24°42'78''	81°04'56''	0	na	0	na	0	0	27	0	0	0	0	na	0	na	0	0	0	na	0	0	0	0	0	0	5	0	0	0	0	0	0	0	0
2001	143	2001-05-23	S	24°42'78''	81°04'56''	0	na	0	na	0	0	144	0	0	0	0	na	0	na	0	0	0	na	0	0	0	0	2	0	42	0	0	0	0	0	0	0	0
2001	150	2001-05-30	S	24°42'78''	81°04'56''	0	na	0	na	0	0	93	0	0	0	0	na	0	na	0	0	0	na	0	0	1	0	0	0	24	0	0	0	0	0	0	0	0
2001	156	2001-06-05	S	24°42'78''	81°04'56''	0	na	0	na	2	0	84	0	0	0	0	na	0	na	0	0	0	na	0	0	0	0	8	0	45	0	0	0	0	0	0	0	0
2001	163	2001-06-12	S	24°42'78''	81°04'56''	0	na	0	na	0	0	41	0	0	0	0	na	0	na	0	0	0	na	0	0	0	0	3	0	102	0	0	0	0	0	0	0	0
2001	169	2001-06-18	S	24°42'78''	81°04'56''	0	na	0	na	0	0	22	0	0	2	0	na	0	na	0	0	0	na	0	0	0	0	0	0	204	0	0	0	0	0	0	0	0
2001	177	2001-06-26	U	24°42'78''	81°04'56''	0	na	0	na	0	0	30	0	0	0	0	na	0	na	0	0	1	na	0	0	0	0	3	0	18	0	0	0	0	0	0	0	0
2001	183	2001-07-02	U	24°42'78''	81°04'56''	1	na	0	na	0	0	14	0	0	0	0	na	0	na	0	0	15	na	0	0	1	0	0	0	48	0	0	0	0	0	0	0	0
2001	190	2001-07-09	U	24°42'78''	81°04'56''	0	na	0	na	0	0	370	0	0	0	0	na	0	na	0	0	36	na	0	0	0	0	3	0	8	0	0	0	0	0	0	0	0
2001	197	2001-07-16	U	24°42'78''	81°04'56''	0	na	0	na	0	0	1,350.00	0	0	0	0	na	0	na	0	0	66	na	0	0	0	0	0	0	24	0	0	0	0	0	0	0	0
2001	204	2001-07-23	U	24°42'78''	81°04'56''	4	na	0	na	0	0	44	0	0	0	0	na	0	na	0	0	1	na	0	0	0	0	14	0	35	0	0	0	0	0	0	0	0
2001	214	2001-08-02	U	24°42'78''	81°04'56''	0	na	0	na	0	0	180	0	0	0	0	na	0	na	0	0	18	na	0	0	0	0	6	0	620	0	0	0	0	0	0	0	0
2001	218	2001-08-06	U	24°42'78''	81°04'56''	0	na	0	na	0	0	212	0	0	0	0	na	0	na	0	0	32	na	0	0	0	0	4	0	244	0	0	0	0	0	0	0	0
2001	228	2001-08-16	U	24°42'78''	81°04'56''	0	na	0	na	0	0	618	0	0	0	0	na	0	na	0	0	6	na	0	0	0	0	0	0	124	0	0	0	0	0	0	0	0
2001	232	2001-08-20	U	24°42'78''	81°04'56''	0	na	0	na	0	0	18	0	0	0	0	na	0	na	0	0	0	na	0	0	1	0	3	0	19	0	0	0	0	0	0	0	0
2001	239	2001-08-27	U	24°42'78''	81°04'56''	0	na	0	na	0	1	134	0	0	0	0	na	0	na	0	0	1	na	0	0	0	0	2	0	40	0	0	0	0	0	0	0	0
2001	247	2001-09-04	U	24°42'78''	81°04'56''	0	na	0	na	0	0	15	0	0	0	0	na	0	na	0	0	3	na	0	0	0	0	1	0	16	0	0	0	0	0	0	0	0
2001	256	2001-09-13	U	24°42'78''	81°04'56''	0	na	0	na	0	0	66	0	0	0	0	na	0	na	0	0	6	na	0	0	0	0	2	0	234	0	0	0	0	0	0	0	0
2001	261	2001-09-18	U	24°42'78''	81°04'56''	1	na	0	na	0	0	18	0	0	0	0	na	0	na	0	0	2	na	0	0	0	0	1	0	13	0	0	0	0	0	0	0	0
2001	269	2001-09-26	F	24°42'78''	81°04'56''	0	na	0	na	0	0	56	0	0	0	0	na	0	na	0	0	0	na	0	0	1	0	0	0	3	0	0	0	0	0	0	0	0
2001	274	2001-10-01	F	24°42'78''	81°04'56''	0	na	0	na	0	0	130	0	0	0	0	na	0	na	0	0	0	na	0	0	2	0	0	0	120	0	0	0	0	0	0	0	0
2001	283	2001-10-10	F	24°42'78''	81°04'56''	0	na	0	na	0	0	20	0	0	0	0	na	0	na	0	0	0	na	0	0	0	0	0	0	110	0	0	0	0	0	0	0	0
2001	296	2001-10-23	F	24°42'78''	81°04'56''	0	na	0	na	0	0	30	0	0	0	0	na	0	na	0	0	0	na	0	0	0	0	2	0	1	0	0	0	0	0	0	0	0
2001	304	2001-10-31	F	24°42'78''	81°04'56''	1	na	0	na	0	0	11	0	0	0	0	na	0	na	0	0	0	na	0	0	0	0	0	0	18	0	5	0	0	0	0	0	0
2001	312	2001-11-08	F	24°42'78''	81°04'56''	0	na	0	na	1	0	23	0	0	0	0	na	0	na	0	0	0	na	0	0	2	0	3	0	178	0	0	0	0	0	0	0	0
2001	319	2001-11-15	F	24°42'78''	81°04'56''	1	na	0	na	0	0	21	0	0	0	0	na	0	na	0	0	0	na	0	0	0	0	29	0	63	0	0	0	0	0	0	0	0
2001	323	2001-11-19	F	24°42'78''	81°04'56''	0	na	0	na	0	0	31	0	0	0	1	na	0	na	0	0	0	na	0	0	0	0	6	0	54	0	0	0	0	0	0	0	0
2001	331	2001-11-27	F	24°42'78''	81°04'56''	0	na	0	na	0	0	1	0	0	0	0	na	0	na	0	0	0	na	0	0	0	0	1	0	9	0	0	0	0	0	0	0	0
2001	339	2001-12-03	F	24°42'78''	81°04'56''	0	na	0	na	0	0	0	0	0	0	0	na	0	na	0	0	0	na	0	0	0	0	3	0	31	0	0	0	0	0	0	0	0
2001	345	2001-12-11	F	24°42'78''	81°04'56''	0	na	0	na	0	0	3	0	0	0	0	na	0	na	0	0	0	na	0	0	0	0	4	0	45	0	0	0	0	0	0	0	0
2001	353	2001-12-19	F	24°42'78''	81°04'56''	1	na	0	na	0	0	14	0	0	0	0	na	0	na	0	0	0	na	0	0	0	0	2	0	8	0	0	0	0	0	0	0	0
2001	361	2001-12-27	W	24°42'78''	81°04'56''	0	na	0	na	0	0	3	0	0	0	0	na	0	na	0	0	0	na	0	0	0	0	1	0	0	0	0	0	0	0	0	0	0
2002	3	2002-01-03	W	24°42'78''	81°04'56''	0	na	0	na	0	0	0	0	0	1	0	na	0	na	0	0	1	na	0	0	0	0	26	0	0	0	0	0	0	0	0	0	0
2002	10	2002-01-10	W	24°42'78''	81°04'56''	0	na	0	na	0	0	0	0	0	0	0	na	0	na	0	0	0	na	0	0	0	0	7	0	44	0	0	0	0	0	0	0	0
2002	16	2002-01-16	W	24°42'78''	81°04'56''	0	na	0	na	0	0	4	0	0	1	0	na	0	na	0	0	0	na	0	0	0	0	2	0	7	0	0	0	0	0	0	0	0
2002	22	2002-01-22	W	24°42'78''	81°04'56''	1	na	0	na	0	0	4	0	0	0	0	na	0	na	0	0	0	na	0	0	0	0	6	0	8	0	0	0	0	0	0	0	0
2002	36	2002-02-05	W	24°42'78''	81°04'56''	0	na	0	na	0	0	1	0	0	0	0	na	0	na	0	0	0	na	0	0	0	0	30	0	3	0	0	0	0	0	0	0	0
2002	44	2002-02-13	W	24°42'78''	81°04'56''	0	na	0	na	0	0	0	0	0	1	0	na	0	na	0	0	0	na	0	0	0	0	23	0	22	0	0	0	0	0	0	0	0
2002	51	2002-02-20	W	24°42'78''	81°04'56''	0	na	0	na	0	0	29	0	0	0	0	na	0	na	0	0	0	na	0	0	0	0	7	0	27	0	0	0	0	0	0	0	0
2002	57	2002-02-26	W	24°42'78''	81°04'56''	0	na	0	na	1	0	143	0	0	0	0	na	0	na	0	0	0	na	0	0	0	0	4	0	5	0	0	0	0	0	0	0	0
2002	63	2002-03-04	W	24°42'78''	81°04'56''	0	na	0	na	0	0	12	0	0	0	0	na	0	na	0	0	0	na	0	0	0	0	1	0	0	0	0	0	0	0	0	0	0
2002	73	2002-03-14	W	24°42'78''	81°04'56''	0	na	0	na	0	0	105	0	0	1	0	na	0	na	0	0	0	na	0	0	0	0	6	0	16	0	0	0	0	0	0	0	0
2002	78	2002-03-19	W	24°42'78''	81°04'56''	1	na	0	na	0	0	11	0	0	2	0	na	0	na	0	0	0	na	0	0	0	0	3	0	21	0	0	0	0	0	0	0	0
2002	86	2002-03-27	S	24°42'78''	81°04'56''	0	na	0	na	0	0	10	0	0	0	0	na	0	na	0	0	0	na	0	0	0	0	0	0	0	0	0	0	0	0	0	0	0
2002	91	2002-04-01	S	24°42'78''	81°04'56''	0	na	0	na	0	0	2	0	0	0	0	na	0	na	0	0	0	na	0	0	1	0	0	0	45	0	0	0	0	0	0	0	0
2002	101	2002-04-11	S	24°42'78''	81°04'56''	0	na	0	na	0	0	0	0	0	0	0	na	0	na	0	0	0	na	0	0	0	0	0	0	1	0	0	0	0	0	0	0	0
2002	107	2002-04-17	S	24°42'78''	81°04'56''	0	na	0	na	0	0	89	0	0	0	0	na	0	na	0	0	0	na	0	0	0	0	2	0	43	0	0	0	0	0	0	0	0
2002	112	2002-04-22	S	24°42'78''	81°04'56''	2	na	0	na	0	0	81	0	0	0	0	na	0	na	0	0	0	na	0	0	0	0	1	0	18	0	0	0	0	0	0	0	0
2002	120	2002-04-30	S	24°42'78''	81°04'56''	0	na	0	na	0	0	11	0	0	0	0	na	0	na	0	0	0	na	0	0	0	0	0	0	22	0	0	0	0	0	0	0	0
2002	127	2002-05-07	S	24°42'78''	81°04'56''	0	na	0	na	0	0	14,368.00	0	0	0	0	na	0	na	0	0	0	na	0	0	0	0	0	0	128	0	0	0	0	0	0	0	0
2002	134	2002-05-14	S	24°42'78''	81°04'56''	0	na	0	na	0	0	47	0	0	0	0	na	0	na	0	0	0	na	0	0	0	0	0	0	0	0	0	0	0	0	0	0	0
2002	141	2002-05-21	S	24°42'78''	81°04'56''	0	na	0	na	0	0	5	0	0	0	0	na	0	na	0	0	0	na	0	0	0	0	1	0	33	0	0	0	0	0	0	0	0
2002	149	2002-05-29	S	24°42'78''	81°04'56''	0	na	0	na	0	0	19	0	0	0	0	na	0	na	0	0	0	na	0	0	0	0	1	0	21	0	0	0	0	0	0	0	0
2002	156	2002-06-05	S	24°42'78''	81°04'56''	0	na	0	na	0	0	410	0	0	0	0	na	0	na	0	0	0	na	0	0	0	0	0	0	14	0	0	0	0	0	0	0	0
2002	161	2002-06-10	S	24°42'78''	81°04'56''	0	na	0	na	0	0	36	0	0	0	0	na	0	na	0	0	0	na	0	0	0	0	1	0	15	0	0	0	0	0	0	0	0
2002	169	2002-06-18	S	24°42'78''	81°04'56''	0	na	0	na	0	0	23	0	0	0	0	na	0	na	0	0	0	na	0	0	0	0	3	0	78	0	0	0	0	0	0	0	0
2002	175	2002-06-24	U	24°42'78''	81°04'56''	0	na	0	na	0	0	52	0	0	0	0	na	0	na	0	0	0	na	0	0	0	0	0	0	22	0	0	0	1	0	0	0	0
2002	183	2002-07-02	U	24°42'78''	81°04'56''	0	na	0	na	0	0	0	0	0	0	0	na	0	na	0	0	0	na	0	0	0	0	0	0	1	0	0	0	0	0	0	0	0
2002	189	2002-07-08	U	24°42'78''	81°04'56''	0	na	0	na	0	0	10	0	0	0	0	na	0	na	0	0	0	na	0	0	0	0	0	0	24	0	0	0	0	0	0	0	0
2002	197	2002-07-16	U	24°42'78''	81°04'56''	0	na	0	na	1	0	63	0	0	0	0	na	0	na	0	0	0	na	0	0	0	0	0	0	55	0	0	0	0	0	0	0	0
2002	210	2002-07-29	U	24°42'78''	81°04'56''	0	na	0	na	0	0	6	0	0	0	0	na	0	na	0	0	0	na	0	0	0	0	0	0	97	0	0	0	0	0	0	0	0
2002	217	2002-08-05	U	24°42'78''	81°04'56''	0	na	0	na	0	0	43	0	0	0	0	na	0	na	0	0	0	na	0	0	0	0	1	0	194	0	0	0	0	0	0	0	0
2002	224	2002-08-12	U	24°42'78''	81°04'56''	0	na	0	na	0	0	2	0	0	0	0	na	0	na	0	0	0	na	0	0	0	0	0	0	9	0	0	0	0	0	0	0	0
2002	231	2002-08-19	U	24°42'78''	81°04'56''	0	na	0	na	0	0	0	0	0	0	0	na	0	na	0	0	0	na	0	0	0	0	0	0	24	0	0	0	0	0	0	0	0
2002	238	2002-08-26	U	24°42'78''	81°04'56''	0	na	0	na	0	0	1	0	0	0	0	na	0	na	0	0	0	na	0	0	0	0	0	0	17	0	0	0	0	0	0	0	0
2002	246	2002-09-03	U	24°42'78''	81°04'56''	0	na	0	na	0	0	0	0	0	0	0	na	0	na	0	0	0	na	0	0	0	0	0	0	26	0	0	0	0	0	0	0	0
2002	252	2002-09-09	U	24°42'78''	81°04'56''	0	na	0	na	0	0	17	0	0	0	0	na	0	na	0	0	0	na	0	0	0	0	0	0	14	0	0	0	0	0	0	0	0
2002	261	2002-09-18	U	24°42'78''	81°04'56''	0	na	0	na	0	0	5	0	0	0	0	na	0	na	0	0	0	na	0	0	0	0	0	0	4	0	0	0	0	0	0	0	0
2002	266	2002-09-23	F	24°42'78''	81°04'56''	0	na	0	na	0	0	21	0	0	0	0	na	0	na	0	0	0	na	0	0	0	0	0	0	68	0	0	0	0	0	0	0	0
2002	273	2002-09-30	F	24°42'78''	81°04'56''	0	na	0	na	0	0	9	0	0	0	0	na	0	na	0	0	0	na	0	0	1	0	0	0	279	0	0	0	0	0	0	0	0
2002	280	2002-10-07	F	24°42'78''	81°04'56''	0	na	0	na	0	0	44	0	0	0	0	na	0	na	0	0	0	na	0	0	0	0	1	0	44	0	0	0	0	0	0	0	0
2002	283	2002-10-10	F	24°42'78''	81°04'56''	0	na	0	na	0	0	44	0	0	0	0	na	0	na	0	0	0	na	0	0	0	0	1	0	25	0	0	0	0	0	0	0	0
2002	295	2002-10-22	F	24°42'78''	81°04'56''	0	na	0	na	0	0	3	0	0	0	0	na	0	na	0	0	0	na	0	0	0	0	1	0	7	0	0	0	0	0	0	0	0
2002	301	2002-10-28	F	24°42'78''	81°04'56''	0	na	0	na	0	0	312	0	0	0	0	na	0	na	0	0	2	na	0	0	2	0	0	0	44	0	0	0	0	0	0	36	0
2002	308	2002-11-04	F	24°42'78''	81°04'56''	0	na	0	na	0	0	0	0	0	0	0	na	0	na	0	0	0	na	0	0	0	0	0	0	6	0	0	0	0	0	0	0	0
2002	316	2002-11-12	F	24°42'78''	81°04'56''	0	na	0	na	0	0	1	0	0	0	0	na	0	na	0	0	0	na	0	0	0	0	1	0	8	0	0	0	0	0	0	0	0
2002	323	2002-11-19	F	24°42'78''	81°04'56''	0	na	0	na	0	0	1	0	0	0	0	na	0	na	0	0	0	na	0	0	0	0	2	0	73	0	0	0	0	0	0	0	0
2002	330	2002-11-26	F	24°42'78''	81°04'56''	0	na	0	na	0	0	3	0	0	0	0	na	0	na	0	0	0	na	0	0	0	0	2	0	150	0	0	0	0	0	0	0	0
2002	337	2002-12-03	F	24°42'78''	81°04'56''	0	na	0	na	0	0	2	0	0	0	0	na	0	na	0	0	0	na	0	0	0	0	1	0	2	0	0	0	0	0	0	0	0
2002	343	2002-12-09	F	24°42'78''	81°04'56''	0	na	0	na	0	0	2	0	0	0	0	na	0	na	0	0	0	na	0	0	0	0	5	0	97	0	0	0	0	0	0	0	0
2002	350	2002-12-16	F	24°42'78''	81°04'56''	0	na	0	na	0	0	0	0	0	0	0	na	0	na	0	0	0	na	0	0	0	0	6	0	2	0	0	0	0	0	0	0	0
2002	357	2002-12-23	W	24°42'78''	81°04'56''	0	na	0	na	0	0	9	0	0	0	0	na	0	na	0	0	0	na	0	0	0	0	0	0	47	0	0	0	0	0	0	0	0
2002	364	2002-12-30	W	24°42'78''	81°04'56''	0	na	0	na	0	0	1	0	0	0	0	na	0	na	0	0	0	na	0	0	0	0	0	0	122	0	0	0	0	0	0	0	0
2003	7	2003-01-07	W	24°42'78''	81°04'56''	0	na	0	0	0	0	0	0	0	0	1	na	0	na	0	0	0	na	0	0	0	0	3	0	6	0	0	0	0	0	0	0	0
2003	13	2003-01-13	W	24°42'78''	81°04'56''	0	na	0	0	0	0	0	0	0	0	0	na	0	na	0	0	1	na	0	0	0	0	1	0	3	0	0	0	0	0	0	0	0
2003	21	2003-01-21	W	24°42'78''	81°04'56''	0	na	0	0	0	0	0	0	0	0	0	na	0	na	0	0	0	na	0	0	0	0	1	0	8	0	0	0	0	0	0	0	0
2003	27	2003-01-27	W	24°42'78''	81°04'56''	0	na	0	0	0	0	0	0	0	0	0	na	0	na	0	0	0	na	0	0	0	0	3	0	1	0	0	0	0	0	0	0	0
2003	34	2003-02-03	W	24°42'78''	81°04'56''	0	na	0	0	0	0	4	0	0	0	0	na	0	na	0	0	0	na	0	0	0	0	0	0	14	0	0	0	0	0	0	0	0
2003	41	2003-02-10	W	24°42'78''	81°04'56''	0	na	0	0	0	0	3	0	0	0	0	na	0	na	0	0	0	na	0	0	0	0	0	0	21	0	0	0	0	0	0	0	0
2003	49	2003-02-18	W	24°42'78''	81°04'56''	0	na	0	0	0	0	0	0	0	0	0	na	0	na	0	0	0	na	0	0	0	0	3	0	17	0	0	0	0	0	0	0	0
2003	55	2003-02-24	W	24°42'78''	81°04'56''	0	na	0	0	0	0	0	0	0	0	0	na	0	na	0	0	0	na	0	0	0	0	2	0	34	0	0	0	0	0	0	0	0
2003	62	2003-03-03	W	24°42'78''	81°04'56''	0	na	0	0	0	0	2	0	0	0	0	na	0	na	0	0	0	na	0	0	0	0	4	0	78	0	0	0	0	0	0	0	0
2003	70	2003-03-11	W	24°42'78''	81°04'56''	0	na	0	0	0	0	0	0	0	0	0	na	0	na	0	0	0	na	0	0	1	0	0	0	0	0	0	0	0	0	0	0	0
2003	76	2003-03-17	W	24°42'78''	81°04'56''	0	na	0	0	0	0	0	0	0	0	0	na	0	na	0	0	0	na	0	0	1	0	3	0	4	0	0	0	0	0	0	0	0
2003	83	2003-03-24	S	24°42'78''	81°04'56''	0	na	0	0	0	0	5	0	0	0	2	na	0	na	0	0	0	na	0	0	0	0	17	0	58	0	0	0	0	0	0	0	0
2003	90	2003-03-31	S	24°42'78''	81°04'56''	0	na	0	0	0	0	0	0	0	0	0	na	0	na	0	0	0	na	0	0	0	0	4	0	0	0	0	0	0	0	0	0	0
2003	98	2003-04-08	S	24°42'78''	81°04'56''	0	na	0	0	0	0	19	0	0	0	0	na	0	na	0	0	0	na	0	0	0	0	3	0	51	0	0	0	0	0	0	0	0
2003	104	2003-04-14	S	24°42'78''	81°04'56''	0	na	0	0	0	0	7	0	0	0	0	na	0	na	0	0	0	na	0	0	0	0	3	0	51	0	0	0	0	0	0	0	0
2003	111	2003-04-21	S	24°42'78''	81°04'56''	0	na	0	0	0	0	3	0	0	1	0	na	0	na	0	0	0	na	0	0	0	0	0	0	3	0	0	0	0	0	0	0	0
2003	118	2003-04-28	S	24°42'78''	81°04'56''	0	na	0	0	0	0	1	0	0	0	0	na	0	na	0	0	0	na	0	0	0	0	0	0	5	0	0	0	0	0	0	0	0
2003	126	2003-05-06	S	24°42'78''	81°04'56''	0	na	0	0	0	0	4	0	0	0	0	na	0	na	0	0	0	na	0	0	0	0	3	0	44	0	0	0	0	0	0	0	0
2003	132	2003-05-12	S	24°42'78''	81°04'56''	2	na	0	0	0	0	19	0	0	0	0	na	0	na	0	0	1	na	0	0	0	0	1	0	8	0	0	0	0	0	0	0	0
2003	139	2003-05-19	S	24°42'78''	81°04'56''	0	na	0	0	0	0	1	0	0	0	0	na	0	na	0	0	0	na	0	0	0	0	0	0	87	0	0	0	0	0	0	0	0
2003	147	2003-05-27	S	24°42'78''	81°04'56''	0	na	0	0	0	0	59	0	0	0	0	na	0	na	0	0	0	na	0	0	0	0	1	0	15	0	0	0	0	0	0	0	0
2003	153	2003-06-02	S	24°42'78''	81°04'56''	0	na	0	0	0	0	41	0	0	0	0	na	0	na	0	0	0	na	0	0	0	0	2	0	52	0	0	0	0	0	0	0	0
2003	160	2003-06-09	S	24°42'78''	81°04'56''	0	na	0	0	0	0	52	0	0	0	0	na	0	na	0	0	0	na	0	0	0	0	0	0	77	0	0	0	0	0	0	0	0
2003	167	2003-06-16	S	24°42'78''	81°04'56''	0	na	0	0	0	0	0	0	0	0	0	na	0	na	0	0	0	na	0	0	0	0	0	0	1	0	0	0	0	0	0	0	0
2003	174	2003-06-23	U	24°42'78''	81°04'56''	0	na	0	2	0	0	267	0	0	0	0	na	0	na	0	0	0	na	0	0	0	0	0	0	10	0	0	0	0	0	0	0	0
2003	181	2003-06-30	U	24°42'78''	81°04'56''	0	na	0	0	0	0	89	0	0	0	0	na	0	na	0	0	0	na	0	0	0	0	2	0	147	0	0	0	0	0	0	0	0
2003	188	2003-07-07	U	24°42'78''	81°04'56''	0	na	0	0	0	0	173	0	0	0	0	na	0	na	0	0	0	na	0	0	0	0	4	0	34	0	0	0	0	0	0	0	0
2003	195	2003-07-14	U	24°42'78''	81°04'56''	0	na	0	0	0	0	0	0	0	1	0	na	0	na	0	0	0	na	0	0	0	0	0	0	13	0	0	0	0	0	0	0	0
2003	202	2003-07-22	U	24°42'78''	81°04'56''	0	na	0	0	0	0	1,542.00	0	0	0	0	na	0	na	0	0	0	na	0	0	0	0	0	0	18	0	0	0	0	0	0	0	0
2003	209	2003-07-28	U	24°42'78''	81°04'56''	0	na	0	0	0	0	115	0	0	0	0	na	0	na	0	0	0	na	0	0	0	0	1	0	1	0	0	0	0	0	0	0	0
2003	217	2003-08-05	U	24°42'78''	81°04'56''	1	na	0	0	0	0	23	0	0	0	0	na	0	na	0	0	0	na	0	0	0	0	0	0	33	0	0	0	0	0	0	0	0
2003	223	2003-08-11	U	24°42'78''	81°04'56''	0	na	0	0	0	0	92	0	0	0	0	na	0	na	0	0	0	na	0	0	0	0	2	0	38	0	0	0	0	0	0	0	0
2003	230	2003-08-18	U	24°42'78''	81°04'56''	0	na	0	0	0	0	221	0	0	0	0	na	0	na	0	0	0	na	0	0	0	0	0	0	0	0	0	0	0	0	0	0	0
2003	237	2003-08-25	U	24°42'78''	81°04'56''	0	na	0	3	0	0	321	0	0	0	0	na	0	na	0	0	0	na	0	0	0	0	0	0	219	0	0	0	0	0	0	0	0
2003	245	2003-09-02	U	24°42'78''	81°04'56''	0	na	0	0	0	0	168	0	0	0	0	na	0	na	0	0	0	na	0	0	0	0	0	0	273	0	0	0	0	0	0	0	0
2003	251	2003-09-08	U	24°42'78''	81°04'56''	0	na	0	2	0	0	40	0	0	0	0	na	0	na	0	0	0	na	0	0	0	0	0	0	189	0	0	0	0	0	0	0	0
2003	258	2003-09-15	U	24°42'78''	81°04'56''	0	na	0	0	0	0	55	0	0	0	0	na	0	na	0	0	0	na	0	0	0	0	2	0	37	0	0	0	0	0	0	0	0
2003	265	2003-09-22	F	24°42'78''	81°04'56''	0	na	0	0	0	0	117	0	0	0	0	na	0	na	0	0	0	na	0	0	0	0	0	0	100	0	0	0	0	0	0	0	0
2003	276	2003-10-03	F	24°42'78''	81°04'56''	0	na	0	3	0	0	40	0	0	0	0	na	0	na	0	0	1	na	0	0	0	0	0	0	23	0	0	0	0	0	0	0	0
2003	293	2003-10-20	F	24°42'78''	81°04'56''	0	na	0	0	0	0	7	0	0	0	0	na	0	na	0	0	1	na	0	0	0	0	0	0	42	0	0	0	0	0	0	0	0
2003	300	2003-10-27	F	24°42'78''	81°04'56''	0	na	0	0	0	0	121	0	0	0	0	na	0	na	0	0	2	na	0	0	0	0	0	0	67	0	0	0	0	0	0	0	0
2003	307	2003-11-03	F	24°42'78''	81°04'56''	0	na	0	1	0	0	55	0	0	0	0	na	0	na	0	0	9	na	0	0	5	0	0	0	278	0	0	0	0	0	0	0	0
2003	328	2003-11-24	F	24°42'78''	81°04'56''	0	na	0	0	0	0	85	0	0	0	0	na	0	na	0	0	17	na	0	0	0	0	0	0	3	0	0	0	0	0	0	0	0
2003	335	2003-12-01	F	24°42'78''	81°04'56''	0	na	0	0	0	0	4	0	0	0	0	na	0	na	0	0	1	na	0	0	0	0	2	0	60	0	0	0	0	0	0	0	0
2003	342	2003-12-08	F	24°42'78''	81°04'56''	0	na	0	0	0	0	0	0	0	0	0	na	0	na	0	0	1	na	0	0	0	0	0	0	18	0	0	0	0	0	0	0	0
2003	345	2003-12-11	F	24°42'78''	81°04'56''	0	na	0	0	0	0	0	0	0	0	0	na	0	na	0	0	1	na	0	0	0	0	0	0	1	0	0	0	0	0	0	0	0
2003	351	2003-12-17	F	24°42'78''	81°04'56''	0	na	0	0	0	0	1	0	0	0	0	na	0	na	0	0	10	na	0	0	0	0	1	0	0	0	0	0	0	0	0	0	0
2003	356	2003-12-22	W	24°42'78''	81°04'56''	0	na	0	0	0	0	18	0	0	0	0	na	0	na	0	0	29	na	0	0	0	0	0	0	51	0	0	0	0	0	0	1	1
2004	5	2004-01-05	W	24°42'78''	81°04'56''	0	na	0	0	0	0	29	0	0	0	0	na	0	na	0	0	4	0	0	0	0	0	0	0	4	0	0	0	0	0	0	0	0
2004	12	2004-01-12	W	24°42'78''	81°04'56''	0	na	0	0	0	0	1	0	0	0	0	na	0	na	0	0	5	0	0	0	0	0	2	0	33	0	0	0	0	0	0	0	0
2004	20	2004-01-20	W	24°42'78''	81°04'56''	0	na	0	0	0	0	2	0	0	0	0	na	0	na	0	0	10	0	0	0	0	0	12	0	2	0	0	0	0	0	0	0	0
2004	26	2004-01-26	W	24°42'78''	81°04'56''	0	na	0	0	0	0	0	0	0	0	0	na	0	na	0	0	12	0	0	0	0	0	6	0	9	0	0	0	0	0	0	0	0
2004	33	2004-02-02	W	24°42'78''	81°04'56''	0	na	0	0	0	0	25	0	0	0	0	na	0	na	0	0	71	0	0	0	0	0	0	0	33	0	0	0	0	0	0	0	0
2004	40	2004-02-09	W	24°42'78''	81°04'56''	0	na	0	0	0	0	2	0	0	0	0	na	0	na	0	0	2	0	0	0	0	0	0	0	4	0	0	0	0	0	0	0	0
2004	48	2004-02-17	W	24°42'78''	81°04'56''	0	na	0	0	0	0	0	0	0	0	0	na	0	na	0	0	5	0	0	0	0	0	0	0	6	0	0	0	0	0	0	0	0
2004	54	2004-02-23	W	24°42'78''	81°04'56''	0	na	0	0	0	0	0	0	0	0	0	na	0	na	0	0	26	0	0	0	0	0	0	0	90	0	0	0	0	0	0	0	0
2004	61	2004-03-01	W	24°42'78''	81°04'56''	0	na	0	0	0	0	9	0	0	0	0	na	0	na	0	0	8	0	0	0	0	0	1	0	32	0	0	0	0	0	0	0	0
2004	68	2004-03-08	W	24°42'78''	81°04'56''	0	na	0	0	0	0	1	0	0	0	0	na	0	na	0	0	4	0	0	0	0	0	0	0	6	0	0	0	0	0	0	0	0
2004	75	2004-03-15	W	24°42'78''	81°04'56''	0	na	0	0	0	0	18	0	0	0	0	na	0	na	0	0	9	0	0	0	0	0	0	0	71	0	0	0	0	0	0	0	0
2004	82	2004-03-22	S	24°42'78''	81°04'56''	0	na	0	0	0	0	1	0	0	0	0	na	0	na	0	0	1	0	0	0	0	0	0	0	24	0	0	0	0	0	0	0	0
2004	89	2004-03-29	S	24°42'78''	81°04'56''	0	na	0	0	0	0	0	0	0	0	0	na	0	na	0	0	26	0	0	0	0	0	0	0	23	0	0	0	0	0	0	0	0
2004	103	2004-04-12	S	24°42'78''	81°04'56''	0	na	0	0	0	0	0	0	0	1	0	na	0	na	0	0	17	0	0	0	0	0	0	0	69	0	0	0	0	0	0	1	0
2004	110	2004-04-19	S	24°42'78''	81°04'56''	0	na	0	0	0	0	0	0	0	0	0	na	0	na	0	0	0	0	0	0	0	0	0	0	2	0	0	0	0	0	0	0	0
2004	117	2004-04-26	S	24°42'78''	81°04'56''	2	na	0	0	0	0	143	0	0	0	0	na	0	na	0	0	3	0	0	0	0	0	0	0	57	0	0	0	0	0	0	0	0
2004	124	2004-05-03	S	24°42'78''	81°04'56''	2	na	0	0	0	0	22	0	0	0	0	na	0	na	0	0	1	0	0	0	1	0	9	0	28	0	0	0	0	0	0	0	0
2004	131	2004-05-10	S	24°42'78''	81°04'56''	0	na	0	0	0	0	2	0	0	0	0	na	0	na	0	0	2	0	0	0	0	0	3	0	69	0	0	0	0	0	0	0	0
2004	138	2004-05-17	S	24°42'78''	81°04'56''	2	na	0	0	0	0	0	0	0	1	0	na	0	na	0	0	0	0	0	0	0	0	5	0	21	0	0	0	0	0	0	0	0
2004	145	2004-05-24	S	24°42'78''	81°04'56''	1	na	0	0	0	0	0	0	0	0	0	na	0	na	0	0	0	0	0	0	0	0	1	0	8	0	0	0	0	0	0	0	0
2004	153	2004-06-01	S	24°42'78''	81°04'56''	0	na	0	0	0	0	8	0	0	0	0	na	0	na	0	0	3	0	0	0	0	0	38	0	16	0	0	0	0	0	0	0	0
2004	159	2004-06-07	S	24°42'78''	81°04'56''	0	na	0	0	0	0	9	0	0	0	0	na	0	na	0	0	0	0	0	0	0	0	8	0	32	0	0	0	0	0	0	0	0
2004	166	2004-06-14	S	24°42'78''	81°04'56''	0	na	0	0	0	0	1,716.00	0	0	0	0	na	0	na	0	0	0	0	0	0	0	0	8	0	88	0	0	0	0	0	0	0	0
2004	173	2004-06-21	U	24°42'78''	81°04'56''	0	na	0	0	0	0	468	0	0	0	0	na	0	na	0	0	0	0	0	0	0	0	20	0	380	0	0	0	0	0	0	0	0
2004	180	2004-06-28	U	24°42'78''	81°04'56''	3	na	0	0	0	0	21	0	0	0	0	na	0	na	0	0	0	0	0	0	0	0	3	0	99	0	0	0	0	0	0	0	0
2004	188	2004-07-06	U	24°42'78''	81°04'56''	3	na	0	0	0	0	3	0	0	0	0	na	0	na	0	0	0	0	0	0	0	0	6	0	12	0	0	0	0	0	0	0	0
2004	195	2004-07-13	U	24°42'78''	81°04'56''	0	na	0	0	0	0	1,460.00	0	0	0	0	na	0	na	0	0	0	0	0	0	0	0	0	0	96	0	0	0	0	0	0	0	0
2004	201	2004-07-19	U	24°42'78''	81°04'56''	0	na	0	0	0	0	678	0	0	0	0	na	0	na	0	0	0	0	0	0	0	0	8	0	70	0	0	0	0	0	0	0	0
2004	209	2004-07-27	U	24°42'78''	81°04'56''	1	na	0	0	0	0	248	0	0	0	0	na	0	na	0	0	0	0	0	0	0	0	0	0	36	0	0	0	0	0	0	0	0
2004	215	2004-08-02	U	24°42'78''	81°04'56''	0	na	0	2	0	0	7	0	0	0	0	na	0	na	0	0	0	0	0	0	0	0	0	0	6	0	0	0	0	0	0	0	0
2004	222	2004-08-09	U	24°42'78''	81°04'56''	0	na	0	0	0	0	2,160.00	0	0	0	0	na	0	na	0	0	0	0	0	0	0	0	0	0	64	0	0	0	0	0	0	0	0
2004	230	2004-08-17	U	24°42'78''	81°04'56''	0	na	0	0	0	0	86	0	0	0	0	na	0	na	0	0	1	0	0	0	0	0	1	0	122	0	0	0	0	0	0	0	0
2004	236	2004-08-23	U	24°42'78''	81°04'56''	0	na	0	0	0	0	287	0	0	0	0	na	0	na	0	0	0	0	0	0	0	0	1	0	35	0	0	0	0	0	0	0	0
2004	243	2004-08-30	U	24°42'78''	81°04'56''	3	na	0	0	0	0	40	0	0	0	0	na	0	na	0	0	0	0	0	0	0	0	1	0	34	0	0	0	0	0	0	0	0
2004	251	2004-09-07	U	24°42'78''	81°04'56''	0	na	0	0	0	0	7,552.00	0	0	0	0	na	0	na	0	0	0	0	0	0	0	0	1	0	1,120.00	0	0	0	0	0	0	0	0
2004	271	2004-09-27	F	24°42'78''	81°04'56''	2	na	0	0	0	0	74	0	0	0	0	na	0	na	0	0	4	0	0	0	0	0	0	0	10	0	0	0	0	0	0	0	0
2004	288	2004-10-14	F	24°42'78''	81°04'56''	0	na	0	0	0	0	24	0	0	1	0	na	0	na	0	0	9	0	0	0	0	0	0	0	159	0	0	0	0	0	0	0	0
2004	292	2004-10-18	F	24°42'78''	81°04'56''	0	na	0	0	0	0	49	0	0	0	0	na	0	na	0	0	19	0	0	0	0	0	1	0	429	0	0	0	0	0	0	0	0
2004	299	2004-10-25	F	24°42'78''	81°04'56''	0	na	0	0	0	0	3	0	0	0	0	na	0	na	0	0	1	0	0	0	0	0	0	0	2	0	0	0	0	0	0	0	0
2004	306	2004-11-01	F	24°42'78''	81°04'56''	0	na	0	0	0	0	11	0	0	0	0	na	0	na	0	0	1	0	0	0	0	0	2	0	63	0	0	0	0	0	0	0	0
2004	313	2004-11-08	F	24°42'78''	81°04'56''	0	na	0	0	0	0	40	0	0	0	0	na	0	na	0	0	2	0	0	0	1	0	0	0	45	0	0	0	0	0	0	0	0
2004	327	2004-11-22	F	24°42'78''	81°04'56''	0	na	0	0	0	0	25	0	0	0	0	na	0	na	0	0	1	0	0	0	0	0	1	0	21	0	0	0	0	0	0	1	0
2004	334	2004-11-29	F	24°42'78''	81°04'56''	0	na	0	0	0	0	15	0	0	0	0	na	0	na	0	0	12	0	0	0	0	0	5	0	36	0	0	0	0	0	0	0	0
2004	341	2004-12-06	F	24°42'78''	81°04'56''	0	na	0	0	0	0	22	0	0	0	0	na	0	na	0	0	3	0	0	0	0	0	2	0	0	0	0	0	0	0	0	0	0
2004	344	2004-12-09	F	24°42'78''	81°04'56''	0	na	0	0	0	0	68	0	0	1	0	na	0	na	0	0	12	0	0	0	0	0	14	0	6	0	0	0	0	0	0	1	0
2004	355	2004-12-20	F	24°42'78''	81°04'56''	0	na	0	0	0	0	8	0	0	0	0	na	0	na	0	0	6	0	0	0	0	0	20	0	0	0	0	0	0	0	0	0	0
2004	362	2004-12-27	W	24°42'78''	81°04'56''	0	na	0	0	0	0	6	0	0	0	0	na	0	na	0	0	21	0	0	0	0	0	13	0	9	0	0	0	0	0	0	0	0
2005	3	2005-01-03	W	24°42'78''	81°04'56''	0	na	0	0	0	0	5	0	0	0	0	na	0	na	0	0	4	0	0	0	0	0	0	0	45	0	0	0	0	0	0	0	0
2005	10	2005-01-10	W	24°42'78''	81°04'56''	0	na	0	0	0	0	27	0	0	0	0	na	0	na	0	0	15	0	0	0	0	0	0	0	67	0	0	0	0	0	0	0	0
2005	19	2005-01-19	W	24°42'78''	81°04'56''	0	na	0	0	0	0	1	0	0	0	0	na	0	na	0	0	0	0	0	0	0	0	0	0	1	0	0	0	0	0	0	0	0
2005	39	2005-02-08	W	24°42'78''	81°04'56''	1	na	0	0	0	0	7	0	0	0	0	na	0	na	0	0	1	0	0	0	0	0	1	0	16	0	0	0	0	0	0	0	0
2005	45	2005-02-14	W	24°42'78''	81°04'56''	0	na	0	0	0	0	0	0	0	0	0	na	0	na	0	0	0	0	0	0	0	0	0	0	14	0	0	0	0	0	0	0	0
2005	52	2005-02-21	W	24°42'78''	81°04'56''	0	na	0	0	0	0	12	0	0	0	0	na	0	na	0	0	1	0	0	0	0	0	3	0	9	0	0	0	0	0	0	0	0
2005	60	2005-03-01	W	24°42'78''	81°04'56''	0	na	0	0	0	0	8	0	0	0	0	na	0	na	0	0	1	0	0	0	0	0	6	0	5	0	0	0	0	0	0	0	0
2005	66	2005-03-07	W	24°42'78''	81°04'56''	0	na	0	0	0	0	163	0	0	0	0	na	0	na	0	0	63	0	0	0	0	0	21	0	8	0	0	0	0	0	0	0	0
2005	73	2005-03-14	W	24°42'78''	81°04'56''	0	na	0	0	0	0	92	0	0	0	0	na	0	na	0	0	4	0	0	0	2	0	0	0	5	0	0	0	0	0	0	0	0
2005	80	2005-03-21	W	24°42'78''	81°04'56''	0	na	0	0	0	0	44	0	0	0	0	na	0	na	0	0	14	0	0	0	1	0	0	0	10	0	0	0	0	0	0	0	0
2005	87	2005-03-28	S	24°42'78''	81°04'56''	0	na	0	0	0	0	3	0	0	0	0	na	0	na	0	0	23	0	0	0	0	0	0	0	9	0	0	0	0	0	0	0	0
2005	94	2005-04-04	S	24°42'78''	81°04'56''	0	na	0	0	0	0	0	0	0	0	0	na	0	na	0	0	5	0	0	0	0	0	0	0	4	0	0	0	0	0	0	0	0
2005	101	2005-04-11	S	24°42'78''	81°04'56''	0	na	0	0	0	0	2	0	0	0	0	na	0	na	0	0	11	0	0	0	0	0	0	0	23	0	0	0	0	0	0	0	0
2005	108	2005-04-18	S	24°42'78''	81°04'56''	0	na	0	0	0	0	5	0	0	0	1	na	0	na	0	0	13	0	0	0	0	0	4	0	18	0	0	0	0	0	0	0	0
2005	115	2005-04-25	S	24°42'78''	81°04'56''	1	na	0	0	0	0	5	0	0	0	0	na	0	na	0	0	1	0	0	0	0	0	0	0	2	0	0	0	0	0	0	0	0
2005	122	2005-05-02	S	24°42'78''	81°04'56''	0	na	0	0	0	0	13	0	0	0	0	na	0	na	0	0	18	0	0	0	0	0	0	0	19	0	0	0	0	0	0	0	0
2005	129	2005-05-09	S	24°42'78''	81°04'56''	0	na	0	0	0	0	4	0	0	0	0	na	0	na	0	0	8	0	0	0	0	0	1	0	14	0	0	0	0	0	0	0	0
2005	136	2005-05-16	S	24°42'78''	81°04'56''	2	na	0	0	0	0	0	0	0	0	0	na	0	na	0	0	2	0	0	0	0	0	0	0	29	0	0	0	0	0	0	0	0
2005	143	2005-05-23	S	24°42'78''	81°04'56''	0	na	0	0	0	0	0	0	0	0	0	na	0	na	0	0	26	0	0	0	0	0	0	0	5	0	0	0	0	0	0	0	0
2005	151	2005-05-31	S	24°42'78''	81°04'56''	0	na	0	0	0	0	7	0	0	0	0	na	0	na	0	0	7	0	0	0	1	0	0	0	84	0	0	0	0	0	0	0	0
2005	159	2005-06-08	S	24°42'78''	81°04'56''	2	na	0	0	0	0	49	0	0	0	0	na	0	na	0	0	63	0	0	0	0	0	0	0	74	0	0	0	0	0	0	0	0
2005	164	2005-06-13	S	24°42'78''	81°04'56''	0	na	0	0	0	0	5	0	0	0	0	na	0	na	0	0	6	0	0	0	0	0	1	0	28	0	0	0	0	0	0	0	0
2005	172	2005-06-21	S	24°42'78''	81°04'56''	0	na	0	0	0	0	41	0	0	0	0	na	0	na	0	0	4	0	0	0	0	0	0	0	29	0	0	0	0	0	0	0	0
2005	178	2005-06-27	U	24°42'78''	81°04'56''	0	na	0	0	0	0	8	0	0	0	0	na	0	na	0	0	4	0	0	0	0	0	0	0	3	0	0	0	1	0	0	0	0
2005	186	2005-07-05	U	24°42'78''	81°04'56''	0	na	0	1	0	0	10	0	0	0	0	na	0	na	0	0	5	0	0	0	0	0	1	0	31	0	0	0	0	0	0	0	0
2005	192	2005-07-11	U	24°42'78''	81°04'56''	0	na	0	0	0	0	35	0	0	0	0	na	0	na	0	0	44	0	0	0	0	0	0	0	278	0	0	0	0	0	0	0	0
2005	199	2005-07-18	U	24°42'78''	81°04'56''	0	na	0	0	0	0	44	0	0	0	0	na	0	na	0	0	2	0	0	0	0	0	0	0	18	0	0	0	0	0	0	0	0
2005	206	2005-07-25	U	24°42'78''	81°04'56''	0	na	0	0	0	0	112	0	0	0	0	na	0	na	0	0	10	0	0	0	0	0	0	0	32	0	0	0	0	0	0	0	0
2005	213	2005-08-01	U	24°42'78''	81°04'56''	0	na	0	0	0	0	2	0	0	0	0	na	0	na	0	0	0	0	0	0	0	0	0	0	3	0	0	0	0	0	0	0	0
2005	220	2005-08-08	U	24°42'78''	81°04'56''	0	na	0	0	0	0	14	0	0	0	0	na	0	na	0	0	0	0	0	0	1	0	0	0	6	0	0	0	0	0	0	0	0
2005	227	2005-08-15	U	24°42'78''	81°04'56''	0	na	0	0	0	0	57	0	0	0	0	na	0	na	0	0	6	0	0	0	0	0	0	0	77	0	0	0	0	0	0	0	0
2005	234	2005-08-22	U	24°42'78''	81°04'56''	0	na	0	0	0	0	358	0	0	0	0	na	0	na	0	0	13	0	0	0	0	0	0	0	4	0	0	0	0	0	0	0	0
2005	241	2005-08-29	U	24°42'78''	81°04'56''	0	na	0	0	0	0	328	0	0	0	0	na	0	na	0	0	2	0	0	0	0	0	0	0	13	0	0	0	0	0	0	0	0
2005	249	2005-09-06	U	24°42'78''	81°04'56''	0	na	0	1	0	0	243	0	0	0	0	na	0	na	0	0	11	0	0	0	2	0	0	0	9	0	0	0	0	0	0	0	0
2005	255	2005-09-12	U	24°42'78''	81°04'56''	0	na	0	0	0	0	8	0	0	0	0	na	0	na	0	0	0	0	0	0	0	0	1	0	0	0	0	0	0	0	0	0	0
2005	265	2005-09-22	F	24°42'78''	81°04'56''	0	na	0	0	0	0	11	0	0	0	0	na	0	na	0	0	0	0	0	0	0	0	0	0	13	0	0	0	0	0	0	0	0
2005	269	2005-09-26	F	24°42'78''	81°04'56''	0	na	0	1	0	0	71	0	0	0	0	na	0	na	0	0	0	0	0	0	0	0	0	0	4	0	0	0	2	0	0	0	0
2005	276	2005-10-03	F	24°42'78''	81°04'56''	0	na	0	0	0	0	15	0	0	0	0	na	0	na	0	0	0	0	0	0	4	0	0	0	17	0	0	0	0	0	0	0	0
2005	284	2005-10-11	F	24°42'78''	81°04'56''	0	na	0	0	0	0	6	0	0	0	0	na	0	na	0	0	3	0	0	0	1	0	0	0	1	0	0	0	0	0	0	0	0
2005	304	2005-10-31	F	24°42'78''	81°04'56''	0	na	0	0	0	0	8	0	0	0	0	na	0	na	0	0	0	0	0	0	0	0	0	0	25	0	0	0	0	0	0	0	0
2005	311	2005-11-07	F	24°42'78''	81°04'56''	0	na	0	0	0	0	12	0	0	0	0	na	0	na	0	0	0	0	0	0	0	0	0	0	4	0	0	0	0	0	0	0	0
2005	320	2005-11-16	F	24°42'78''	81°04'56''	0	na	0	0	0	0	5	0	0	0	0	na	0	na	0	0	0	0	0	0	2	0	0	0	25	0	0	0	0	0	0	0	0
2005	332	2005-11-28	F	24°42'78''	81°04'56''	0	na	0	0	0	0	4	0	0	0	0	na	0	na	0	0	0	0	0	0	0	0	8	0	11	0	0	0	0	0	0	0	0
2005	340	2005-12-06	F	24°42'78''	81°04'56''	0	na	0	0	0	0	0	0	0	0	0	na	0	na	0	0	0	0	0	0	0	0	0	0	1	0	0	0	0	0	0	0	0
2005	346	2005-12-12	F	24°42'78''	81°04'56''	0	na	0	0	0	0	0	0	0	0	0	na	0	na	0	0	0	0	0	0	0	0	8	0	0	0	0	0	0	0	0	0	0
2005	353	2005-12-19	F	24°42'78''	81°04'56''	0	na	0	0	0	0	0	0	0	0	0	na	0	na	0	0	1	0	0	0	0	0	1	0	3	0	0	0	0	0	0	0	0
2005	361	2005-12-27	W	24°42'78''	81°04'56''	0	na	0	0	0	0	0	0	0	0	0	na	0	na	0	0	0	0	0	0	0	0	16	0	0	0	0	0	0	0	0	0	0
2006	3	2006-01-03	W	24°42'78''	81°04'56''	1	na	0	0	0	0	0	0	0	0	0	na	0	na	0	0	1	0	0	0	0	0	8	0	1	0	0	0	0	0	0	0	0
2006	9	2006-01-09	W	24°42'78''	81°04'56''	0	na	0	0	0	0	0	0	0	0	0	na	0	na	0	0	0	0	0	0	0	0	1	0	0	0	0	0	0	0	0	0	0
2006	17	2006-01-17	W	24°42'78''	81°04'56''	0	na	0	0	0	0	0	0	0	0	0	na	0	na	0	0	1	0	0	0	0	0	38	0	11	0	0	0	0	0	0	0	0
2006	30	2006-01-30	W	24°42'78''	81°04'56''	0	na	0	0	0	0	0	0	0	0	0	na	0	na	0	0	0	0	0	0	0	0	7	0	0	0	0	0	0	0	0	0	0
2006	37	2006-02-06	W	24°42'78''	81°04'56''	0	na	0	0	0	0	0	0	0	0	0	na	0	na	0	0	0	0	0	0	0	0	7	0	0	0	0	0	0	0	0	0	0
2006	44	2006-02-13	W	24°42'78''	81°04'56''	0	na	0	0	0	0	0	0	0	0	0	na	0	na	0	0	0	0	0	0	0	0	12	0	0	0	0	0	0	0	0	0	0
2006	51	2006-02-20	W	24°42'78''	81°04'56''	0	na	0	0	0	0	6	0	0	0	0	na	0	na	0	0	0	0	0	0	0	0	3	0	1	0	0	0	0	0	0	0	0
2006	58	2006-02-27	W	24°42'78''	81°04'56''	0	na	0	0	0	0	0	0	0	0	0	na	0	na	0	0	0	0	0	0	0	0	4	0	4	0	0	0	0	0	0	0	0
2006	65	2006-03-06	W	24°42'78''	81°04'56''	1	na	0	0	0	0	0	0	0	0	0	na	0	na	0	0	0	0	0	0	0	0	1	0	0	0	0	0	0	0	0	0	0
2006	72	2006-03-13	W	24°42'78''	81°04'56''	0	na	0	0	0	0	0	0	0	0	0	na	0	na	0	0	0	0	0	0	0	0	0	0	3	0	0	0	0	0	0	0	0
2006	79	2006-03-20	W	24°42'78''	81°04'56''	0	na	0	0	0	0	0	0	0	0	0	na	0	na	0	0	0	0	0	0	0	0	1	0	0	0	0	0	0	0	0	0	0
2006	86	2006-03-27	S	24°42'78''	81°04'56''	0	na	0	0	0	0	1	0	0	0	0	na	0	na	0	0	0	0	0	0	0	0	6	0	5	0	0	0	0	0	0	0	0
2006	93	2006-04-03	S	24°42'78''	81°04'56''	0	na	0	0	0	0	0	0	0	3	0	na	0	na	0	0	0	0	0	0	0	0	12	0	2	0	0	0	0	0	0	0	0
2006	100	2006-04-10	S	24°42'78''	81°04'56''	0	na	0	0	0	0	0	0	0	0	0	na	0	na	0	0	0	0	0	0	0	0	2	0	7	0	0	0	0	0	0	0	0
2006	115	2006-04-25	S	24°42'78''	81°04'56''	0	na	0	0	0	0	1	0	0	0	0	na	0	na	0	0	0	0	0	0	0	0	10	0	28	0	0	0	0	0	0	0	0
2006	122	2006-05-02	S	24°42'78''	81°04'56''	0	na	0	0	0	0	1	0	0	0	0	na	0	na	0	0	0	0	0	0	0	0	2	0	2	0	0	0	0	0	0	0	0
2006	128	2006-05-08	S	24°42'78''	81°04'56''	0	na	0	0	0	0	1	0	0	0	0	na	0	na	0	0	0	0	0	0	0	0	3	0	1	0	0	0	0	0	0	0	0
2006	142	2006-05-22	S	24°42'78''	81°04'56''	0	na	0	0	0	0	3	0	0	0	0	na	0	na	0	0	1	0	0	0	0	0	10	0	7	0	0	0	0	0	0	0	0
2006	150	2006-05-30	S	24°42'78''	81°04'56''	0	na	0	0	0	0	33	0	0	0	0	na	0	na	0	0	0	0	0	0	0	0	8	0	55	0	0	0	0	0	0	0	0
2006	156	2006-06-05	S	24°42'78''	81°04'56''	0	na	0	0	0	0	5	0	0	0	0	na	0	na	0	0	0	0	0	0	0	0	11	0	0	0	0	0	0	0	0	0	0
2006	163	2006-06012	S	24°42'78''	81°04'56''	0	na	0	0	0	0	7	0	0	0	0	na	0	na	0	0	0	0	0	0	0	0	5	0	147	0	0	0	0	0	0	0	0
2006	170	2006-06-19	S	24°42'78''	81°04'56''	0	na	0	0	0	0	3	0	0	0	0	na	0	na	0	0	0	0	0	0	0	0	6	0	92	0	0	0	0	0	0	0	0
2006	177	2006-06-26	U	24°42'78''	81°04'56''	0	na	0	0	0	0	2	0	0	0	0	na	0	na	0	0	0	0	0	0	0	0	5	0	12	0	0	0	0	0	0	0	0
2006	186	2006-07-05	U	24°42'78''	81°04'56''	0	na	0	0	0	0	18	0	0	0	0	na	0	na	0	0	1	0	0	0	0	0	0	0	21	0	0	0	1	0	0	0	0
2006	191	2006-07-10	U	24°42'78''	81°04'56''	0	na	0	0	0	0	41	0	0	0	0	na	0	na	0	0	2	0	0	0	0	0	1	0	10	0	0	0	0	0	0	0	0
2006	198	2006-07-17	U	24°42'78''	81°04'56''	2	na	0	0	0	0	5	0	0	0	0	na	0	na	0	0	0	0	0	0	0	0	3	0	2	0	0	0	0	0	0	0	0
2006	212	2006-07-31	U	24°42'78''	81°04'56''	0	na	0	0	0	0	7	0	0	1	3	na	0	na	0	0	0	0	0	0	0	0	0	0	256	0	0	0	0	0	0	0	0
2006	219	2006-08-07	U	24°42'78''	81°04'56''	0	na	0	0	0	0	0	0	0	5	0	na	0	na	0	0	1	0	0	0	0	0	0	0	7	0	0	0	0	0	0	0	0
2006	226	2006-08-14	U	24°42'78''	81°04'56''	1	na	0	0	0	0	912	0	0	0	0	na	0	na	0	0	19	0	0	0	0	0	0	0	9	0	0	0	0	0	0	0	0
2006	243	2006-08-31	U	24°42'78''	81°04'56''	0	na	0	0	0	0	5	0	0	0	0	na	0	na	0	0	7	0	0	0	0	0	0	0	41	0	0	0	0	0	0	0	0
2006	248	2006-09-05	U	24°42'78''	81°04'56''	0	na	0	0	0	0	21	0	0	0	0	na	0	na	0	0	1	0	0	0	0	0	0	0	2	0	0	0	6	0	0	0	0
2006	254	2006-09-11	U	24°42'78''	81°04'56''	0	na	0	0	0	0	15	0	0	0	0	na	0	na	0	0	0	0	0	0	0	0	1	0	0	0	0	0	0	0	0	0	0
2006	275	2006-10-02	F	24°42'78''	81°04'56''	0	na	0	0	0	0	3	0	0	1	0	na	0	na	0	0	12	0	0	0	0	0	1	0	38	0	0	0	0	0	0	0	0
2006	283	2006-10-10	F	24°42'78''	81°04'56''	0	na	0	0	0	0	7	0	0	6	0	na	0	na	0	0	11	0	0	0	0	0	0	0	2	0	0	0	0	0	0	0	0
2006	291	2006-10-18	F	24°42'78''	81°04'56''	0	na	0	0	0	0	1	0	0	0	0	na	0	na	0	0	0	0	0	0	0	0	0	0	4	0	0	0	0	0	0	0	0
2006	296	2006-10-23	F	24°42'78''	81°04'56''	0	na	0	0	0	0	5	0	0	0	0	na	0	na	0	0	4	0	0	0	0	0	0	0	0	0	0	0	0	0	0	0	0
2006	303	2006-10-30	F	24°42'78''	81°04'56''	0	na	0	0	0	0	8	0	0	0	0	na	0	na	0	0	4	0	0	0	0	0	0	0	32	0	0	0	0	0	0	0	0
2006	310	2006-11-06	F	24°42'78''	81°04'56''	0	na	0	0	0	0	0	0	0	0	0	na	0	na	0	0	4	0	0	0	0	0	0	0	16	0	0	0	0	0	0	0	0
2006	317	2006-11-13	F	24°42'78''	81°04'56''	0	na	0	0	0	0	4	0	0	2	0	na	0	na	0	0	20	0	0	0	0	0	2	0	0	0	0	0	0	0	0	0	0
2006	324	2006-11-20	F	24°42'78''	81°04'56''	0	na	0	0	0	0	1	0	0	0	0	na	0	na	0	0	6	0	0	0	3	0	0	0	2	0	0	0	0	0	0	0	0
2006	331	2006-11-27	F	24°42'78''	81°04'56''	0	na	0	0	0	0	0	0	0	0	0	na	0	na	0	0	0	0	0	0	0	0	0	0	27	0	0	0	0	0	0	0	0
2006	338	2006-12-04	F	24°42'78''	81°04'56''	0	na	0	0	0	0	1	0	0	0	0	na	0	na	0	0	12	0	0	0	0	0	0	0	3	0	0	0	0	0	0	0	0
2006	345	2006-12-11	F	24°42'78''	81°04'56''	0	na	0	0	0	0	0	0	0	0	0	na	0	na	0	0	2	0	0	0	0	0	6	0	15	0	0	0	0	0	0	0	0
2006	352	2006-12-18	F	24°42'78''	81°04'56''	0	na	0	0	0	0	4	0	0	0	0	na	0	na	0	0	33	0	0	0	0	0	0	0	1	0	0	0	0	0	0	0	0
2006	362	2006-12-28	W	24°42'78''	81°04'56''	0	na	0	1	0	0	11	0	0	0	0	na	0	na	0	0	9	0	0	0	0	0	0	0	6	0	0	0	0	0	0	0	0
2007	2	2007-01-02	W	24°42'78''	81°04'56''	0	na	0	0	0	0	4	0	0	0	0	na	0	na	0	0	4	0	0	0	0	0	0	0	2	0	0	0	0	0	0	0	0
2007	16	2007-01-16	W	24°42'78''	81°04'56''	0	na	0	0	0	0	0	0	0	0	0	na	0	na	0	0	8	0	0	0	0	0	0	0	21	0	0	0	0	0	0	0	0
2007	22	2007-01-22	W	24°42'78''	81°04'56''	0	na	0	0	0	0	1	0	0	0	0	na	0	na	0	0	0	0	0	0	0	0	0	0	0	0	0	0	0	0	0	0	0
2007	29	2007-01-29	W	24°42'78''	81°04'56''	0	na	0	0	0	0	0	0	0	0	0	na	0	na	0	0	9	0	0	0	0	0	11	0	0	0	0	0	0	0	0	0	0
2007	36	2007-02-05	W	24°42'78''	81°04'56''	0	na	0	0	0	0	0	0	0	0	0	na	0	na	0	0	4	0	0	0	0	0	0	0	0	0	0	0	0	0	0	0	0
2007	44	2007-02-13	W	24°42'78''	81°04'56''	0	na	0	0	0	0	10	0	0	0	0	na	0	na	0	0	59	0	0	0	2	0	0	0	0	0	0	0	0	0	0	0	0
2007	51	2007-02-20	W	24°42'78''	81°04'56''	0	na	0	0	0	0	16	0	0	0	0	na	0	na	0	0	38	0	0	0	1	0	0	0	10	0	0	0	0	0	0	0	0
2007	57	2007-02-26	W	24°42'78''	81°04'56''	0	na	0	0	0	0	53	0	0	0	0	na	0	na	0	0	27	0	0	0	0	0	5	0	3	0	0	0	0	0	0	0	0
2007	64	2007-03-05	W	24°42'78''	81°04'56''	0	na	0	0	0	0	0	0	0	0	0	na	0	na	0	0	5	0	0	0	0	0	0	0	1	0	0	0	0	0	0	0	0
2007	71	2007-03-12	W	24°42'78''	81°04'56''	0	na	0	0	0	0	1	0	0	0	0	na	0	na	0	0	1	0	0	0	0	0	0	0	0	0	0	0	0	0	0	0	0
2007	78	2007-03-19	W	24°42'78''	81°04'56''	0	na	0	0	0	0	0	0	0	0	0	na	0	na	0	0	4	0	0	0	0	0	0	0	35	0	0	0	0	0	0	0	0
2007	85	2007-03-26	S	24°42'78''	81°04'56''	0	na	0	0	0	0	0	0	0	0	0	na	0	na	0	0	2	0	0	0	0	0	0	0	10	0	0	0	0	0	0	0	0
2007	92	2007-04-02	S	24°42'78''	81°04'56''	0	na	0	0	0	0	28	0	0	12	0	na	0	na	0	0	8	0	0	0	0	0	0	0	57	0	0	0	0	0	0	0	0
2007	106	2007-04-16	S	24°42'78''	81°04'56''	0	na	0	0	0	0	3	0	0	0	0	na	0	na	0	0	2	0	0	0	0	0	8	0	17	0	0	0	0	0	0	0	0
2007	113	2007-04-23	S	24°42'78''	81°04'56''	0	na	0	0	0	0	5	0	0	0	0	na	0	na	0	0	2	0	0	0	0	0	0	0	48	0	0	0	0	0	0	0	0
2007	120	2007-04-30	S	24°42'78''	81°04'56''	0	na	0	0	0	0	10	0	0	0	0	na	0	na	0	0	8	0	0	0	0	0	2	0	7	0	0	0	0	0	0	0	0
2007	127	2007-05-07	S	24°42'78''	81°04'56''	0	na	0	0	0	0	0	0	0	0	0	na	0	na	0	0	2	0	0	0	0	0	5	0	23	0	0	0	0	0	0	0	0
2007	134	2007-05-14	S	24°42'78''	81°04'56''	0	na	0	0	0	0	2	0	0	0	0	na	0	na	0	0	0	0	0	0	0	0	0	0	29	0	0	0	0	0	0	0	0
2007	141	2007-05-21	S	24°42'78''	81°04'56''	0	na	0	0	0	0	105	0	0	0	0	na	0	na	0	0	0	0	0	0	0	0	0	0	78	0	0	0	0	0	0	0	0
2007	149	2007-05-29	S	24°42'78''	81°04'56''	0	na	0	0	0	0	2	0	0	0	0	na	0	na	0	0	0	0	0	0	0	0	1	0	9	0	0	0	0	0	0	0	0
2007	155	2007-06-04	S	24°42'78''	81°04'56''	0	na	0	0	0	0	2	0	0	0	0	na	0	na	0	0	0	0	0	0	0	0	0	0	1	0	0	0	0	0	0	0	0
2007	162	2007-06-11	S	24°42'78''	81°04'56''	0	na	0	0	0	0	408	0	0	0	0	na	0	na	0	0	0	0	0	0	0	0	3	0	2	0	0	0	0	0	0	0	0
2007	169	2007-06-18	S	24°42'78''	81°04'56''	0	na	0	0	0	0	0	0	0	0	0	na	0	na	0	0	0	0	0	0	0	0	1	0	0	0	0	0	0	0	0	0	0
2007	176	2007-06-25	U	24°42'78''	81°04'56''	0	na	0	0	0	0	17	0	0	0	0	na	0	na	0	0	3	0	0	0	0	0	0	0	5	0	0	0	0	0	0	0	0
2007	183	2007-07-02	U	24°42'78''	81°04'56''	1	na	0	0	0	0	1	0	0	0	0	na	0	na	0	0	2	0	0	0	0	0	0	0	0	0	0	0	0	0	0	0	0
2007	190	2007-07-09	U	24°42'78''	81°04'56''	0	na	0	0	0	0	1	0	0	0	0	na	0	na	0	0	5	0	0	0	0	0	0	0	0	0	0	0	0	0	0	0	0
2007	197	2007-07-16	U	24°42'78''	81°04'56''	0	na	0	0	0	0	18	0	0	0	0	na	0	na	0	0	2	0	0	0	0	0	0	0	105	0	0	0	0	0	0	0	0
2007	204	2007-07-23	U	24°42'78''	81°04'56''	0	na	0	0	0	0	11	0	0	0	0	na	0	na	0	0	12	0	0	0	0	0	0	0	10	0	0	0	0	0	0	0	0
2007	218	2007-08-06	U	24°42'78''	81°04'56''	0	na	0	0	0	0	1	0	0	0	0	na	0	na	0	0	1	0	0	0	0	0	0	0	0	0	0	0	0	0	0	0	0
2007	225	2007-08-13	U	24°42'78''	81°04'56''	0	na	0	0	0	0	0	0	0	0	0	na	0	na	0	0	1	0	0	0	0	0	0	0	3	0	0	0	0	0	0	0	0
2007	232	2007-08-20	U	24°42'78''	81°04'56''	0	na	0	0	0	0	1	0	0	5	0	na	0	na	0	0	0	0	0	0	0	0	1	0	4	0	0	0	0	0	0	0	0
2007	239	2007-08-27	U	24°42'78''	81°04'56''	0	na	0	0	0	0	5	0	0	0	0	na	0	na	0	0	10	0	0	0	0	0	2	0	132	0	0	0	0	0	0	0	0
2007	247	2007-09-04	U	24°42'78''	81°04'56''	0	na	0	0	0	0	0	0	0	0	0	na	0	na	0	0	6	0	0	0	0	0	0	0	4	0	0	0	0	0	0	0	0
2007	253	2007-09-10	U	24°42'78''	81°04'56''	0	na	0	0	0	0	2	0	0	5	0	na	0	na	0	0	17	0	0	0	0	0	0	0	0	0	0	0	0	0	0	0	0
2007	260	2007-09-17	U	24°42'78''	81°04'56''	0	na	0	0	0	0	0	0	0	0	0	na	0	na	0	0	0	0	0	0	0	0	0	0	1	0	0	0	0	0	0	0	0
2007	274	2007-10-01	F	24°42'78''	81°04'56''	0	na	0	0	0	0	35	0	0	0	0	na	0	na	0	0	0	0	0	0	0	0	0	0	78	0	0	0	0	0	0	0	0
2007	282	2007-10-09	F	24°42'78''	81°04'56''	0	na	0	0	0	0	1	0	0	0	0	na	0	na	0	0	2	0	0	0	0	0	0	0	27	0	0	0	0	0	0	0	0
2007	288	2007-10-15	F	24°42'78''	81°04'56''	0	na	0	0	0	0	1	0	0	0	0	na	0	na	0	0	1	0	0	0	0	0	0	0	1	0	0	0	0	0	0	0	0
2007	295	2007-10-22	F	24°42'78''	81°04'56''	0	na	0	0	0	0	0	0	0	0	0	na	0	na	0	0	0	0	0	0	0	0	0	0	21	0	0	0	0	0	0	0	0
2007	309	2007-11-05	F	24°42'78''	81°04'56''	0	na	0	0	0	0	8	0	0	5	0	na	0	na	0	0	1	0	0	0	1	0	0	0	47	0	0	0	0	0	0	0	0
2007	323	2007-11-19	F	24°42'78''	81°04'56''	0	na	0	0	0	0	1	0	0	0	0	na	0	na	0	0	2	0	0	0	0	0	0	0	11	0	0	0	0	0	0	0	0
2007	330	2007-11-26	F	24°42'78''	81°04'56''	0	na	0	0	0	0	1	0	0	0	0	na	0	na	0	0	5	0	0	0	1	0	0	0	8	0	0	0	0	0	0	0	0
2007	338	2007-12-04	F	24°42'78''	81°04'56''	1	na	0	0	0	0	2	0	0	0	0	na	0	na	0	0	6	0	0	0	0	0	1	0	8	0	0	0	0	0	0	0	0
2007	344	2007-12-10	F	24°42'78''	81°04'56''	0	na	0	0	0	0	1	0	0	0	0	na	0	na	0	0	10	0	0	0	0	0	0	0	1	0	0	0	0	0	0	0	0
2007	351	2007-12-17	F	24°42'78''	81°04'56''	1	na	0	0	0	0	1	0	0	0	0	na	0	na	0	0	2	0	0	0	0	0	3	0	1	0	0	0	0	0	0	0	0
2007	360	2007-12-26	W	24°42'78''	81°04'56''	0	na	0	0	0	0	0	0	0	0	0	na	0	na	0	0	45	0	0	0	0	0	0	0	0	0	0	0	0	0	0	0	0
2008	2	2008-01-02	W	24°42'78''	81°04'56''	0	na	0	0	0	0	0	0	0	0	0	na	0	na	0	0	0	0	0	0	0	0	0	0	0	0	0	0	0	0	0	0	0
2008	7	2008-01-07	W	24°42'78''	81°04'56''	0	na	0	0	0	0	0	0	0	0	0	na	0	na	0	0	7	0	0	0	0	0	0	0	2	0	0	0	0	0	0	0	0
2008	14	2008-01-14	W	24°42'78''	81°04'56''	0	na	0	0	0	0	4	0	0	0	0	na	0	na	0	0	12	0	0	0	0	0	0	0	0	0	0	0	0	0	0	0	0
2008	22	2008-01-22	W	24°42'78''	81°04'56''	2	na	0	0	0	0	10	0	0	8	0	na	0	na	0	0	7	0	0	0	0	0	0	0	3	0	0	0	0	0	0	0	0
2008	28	2008-01-28	W	24°42'78''	81°04'56''	0	na	0	0	0	0	0	0	0	0	0	na	0	na	0	0	5	0	0	0	0	0	0	0	4	0	0	0	0	0	0	0	0
2008	35	2008-02-04	W	24°42'78''	81°04'56''	0	na	0	0	0	0	0	0	0	0	0	na	0	na	0	0	0	0	0	0	0	0	0	0	1	0	0	0	0	0	0	0	0
2008	42	2008-02-11	W	24°42'78''	81°04'56''	0	na	0	0	0	0	5	0	0	3	0	na	0	na	0	0	1	0	0	0	0	0	0	0	4	0	0	0	0	0	0	0	0
2008	50	2008-02-19	W	24°42'78''	81°04'56''	0	na	0	0	0	0	2	0	0	0	0	na	0	na	0	0	15	0	0	0	0	0	0	0	1	0	0	0	0	0	0	0	0
2008	56	2008-02-25	W	24°42'78''	81°04'56''	1	na	0	0	0	0	5	0	0	0	0	na	0	na	0	0	24	0	0	0	0	0	0	0	1	0	0	0	0	0	0	0	0
2008	64	2008-03-04	W	24°42'78''	81°04'56''	0	na	0	0	0	0	3	0	0	5	0	na	0	na	0	0	7	0	0	0	0	0	2	0	0	0	0	0	0	0	0	0	0
2008	70	2008-03-10	W	24°42'78''	81°04'56''	0	na	0	0	0	0	3	0	0	0	0	na	0	na	0	0	0	0	0	0	0	0	0	0	36	0	0	0	0	0	0	0	0
2008	77	2008-03-17	W	24°42'78''	81°04'56''	0	na	0	0	0	0	0	0	0	0	0	na	0	na	0	0	0	0	0	0	0	0	0	0	0	0	0	0	0	0	0	0	0
2008	84	2008-03-24	S	24°42'78''	81°04'56''	0	na	0	0	0	0	0	0	0	0	0	na	0	na	0	0	0	0	0	0	0	0	0	0	0	0	0	0	0	0	0	0	0
2008	91	2008-03-31	S	24°42'78''	81°04'56''	0	na	0	0	0	0	0	0	0	0	0	na	0	na	0	0	6	0	0	0	0	0	0	0	4	0	0	0	0	0	0	0	0
2008	98	2008-04-07	S	24°42'78''	81°04'56''	0	na	0	0	0	0	0	0	0	0	0	na	0	na	0	0	4	0	0	0	0	0	0	0	8	0	0	0	0	0	0	0	0
2008	105	2008-04-14	S	24°42'78''	81°04'56''	2	na	0	0	0	0	2	0	0	0	0	na	0	na	0	0	2	0	0	0	0	0	1	0	68	0	0	0	0	0	0	0	0
2008	112	2008-04-21	S	24°42'78''	81°04'56''	0	na	0	0	0	0	2	0	0	0	0	na	0	na	0	0	0	0	0	0	0	0	0	0	3	0	0	0	0	0	0	0	0
2008	119	2008-04-28	S	24°42'78''	81°04'56''	1	na	0	0	0	0	16	0	0	0	0	na	0	na	0	0	2	0	0	0	0	0	1	0	3	0	0	0	0	0	0	0	0
2008	126	2008-05-05	S	24°42'78''	81°04'56''	0	na	0	0	0	0	0	0	0	0	0	na	0	na	0	0	1	0	0	0	0	0	2	0	1	0	0	0	0	0	0	0	0
2008	133	2008-05-12	S	24°42'78''	81°04'56''	0	na	0	0	0	0	0	0	0	0	0	na	0	na	0	0	1	0	0	0	0	0	0	0	20	0	0	0	0	0	0	0	0
2008	140	2008-05-19	S	24°42'78''	81°04'56''	2	na	0	0	0	0	7	0	0	4	0	na	0	na	0	0	0	0	0	0	0	0	0	0	6	0	0	0	0	0	0	0	0
2008	148	2008-05-27	S	24°42'78''	81°04'56''	0	na	0	0	0	0	3	0	0	0	0	na	0	na	0	0	0	0	0	0	0	0	1	0	231	0	0	0	0	0	0	0	0
2008	154	2008-06-02	S	24°42'78''	81°04'56''	1	na	0	0	0	0	0	0	0	0	0	na	0	na	0	0	4	0	0	0	0	0	6	0	2	0	0	0	0	0	0	0	0
2008	161	2008-06-09	S	24°42'78''	81°04'56''	0	na	0	0	0	0	2	0	0	0	0	na	0	na	0	0	3	0	0	0	0	0	0	0	28	0	0	0	0	0	0	0	0
2008	168	2008-06-16	S	24°42'78''	81°04'56''	1	na	0	0	0	0	6	0	0	0	0	na	0	na	0	0	1	0	0	0	0	0	0	0	12	0	0	0	0	0	0	0	0
2008	177	2008-06-25	U	24°42'78''	81°04'56''	0	na	0	0	0	0	4	0	0	0	0	na	0	na	0	0	0	0	0	0	0	0	0	0	12	0	0	0	0	0	0	0	0
2008	182	2008-06-30	U	24°42'78''	81°04'56''	0	na	0	0	0	0	0	0	0	0	0	na	0	na	0	0	0	0	0	0	0	0	0	0	0	0	0	0	0	0	0	0	0
2008	189	2008-07-07	U	24°42'78''	81°04'56''	1	na	0	0	0	0	0	0	0	0	0	na	0	na	0	0	1	0	0	0	0	0	0	0	5	0	0	0	0	0	0	0	0
2008	196	2008-07-14	U	24°42'78''	81°04'56''	0	na	0	0	0	0	48	0	0	1	0	na	0	na	0	0	0	0	0	0	0	0	0	0	2	0	0	0	0	0	0	0	0
2008	203	2008-07-21	U	24°42'78''	81°04'56''	0	na	0	0	0	0	3	0	0	2	0	na	0	na	0	0	0	0	0	0	0	0	1	0	9	0	0	0	0	0	0	0	0
2008	210	2008-07-28	U	24°42'78''	81°04'56''	0	na	0	0	0	0	21	0	0	16	0	na	0	na	0	0	0	0	0	0	0	0	0	0	283	0	0	0	0	0	0	0	0
2008	217	2008-08-04	U	24°42'78''	81°04'56''	0	na	0	0	0	0	16	0	0	3	0	na	0	na	0	0	0	0	0	0	0	0	2	0	44	0	0	0	0	0	0	0	0
2008	226	2008-08-13	U	24°42'78''	81°04'56''	0	na	0	0	0	0	0	0	0	0	0	na	0	na	0	0	0	0	0	0	0	0	0	0	4	0	0	0	0	0	0	0	0
2008	233	2008-08-20	U	24°42'78''	81°04'56''	0	na	0	0	0	0	5	0	0	0	0	na	0	na	0	0	0	0	0	0	0	0	0	0	421	0	0	0	0	0	0	0	0
2008	238	2008-08-25	U	24°42'78''	81°04'56''	0	na	0	0	0	0	1	0	0	0	0	na	0	na	0	0	0	0	0	0	0	0	0	0	5	0	0	0	6	0	0	0	0
2008	255	2008-09-11	U	24°42'78''	81°04'56''	0	na	0	0	0	0	33	0	0	0	0	na	0	na	0	0	0	0	0	0	0	0	0	0	127	0	0	0	0	0	0	0	0
2008	259	2008-09-15	U	24°42'78''	81°04'56''	0	na	0	0	0	0	172	0	0	0	0	na	0	na	0	0	0	0	0	0	0	0	0	0	135	0	0	0	0	0	0	0	0
2008	266	2008-09-22	F	24°42'78''	81°04'56''	0	na	0	0	0	0	34	0	0	0	0	na	0	na	0	0	0	0	0	0	0	0	0	0	211	0	0	0	0	0	0	0	0
2008	273	2008-09-29	F	24°42'78''	81°04'56''	0	na	0	0	0	0	0	0	0	0	0	na	0	na	0	0	0	0	0	0	0	0	0	0	4	0	0	0	0	0	0	0	0
2008	288	2008-10-14	F	24°42'78''	81°04'56''	0	na	0	0	0	0	3	0	0	0	0	na	0	na	0	0	0	0	0	0	0	0	0	0	21	0	0	0	0	0	0	0	0
2008	294	2008-10-20	F	24°42'78''	81°04'56''	0	na	0	0	0	0	0	0	0	0	0	na	0	na	0	0	0	0	0	0	0	0	1	0	41	0	0	0	0	0	0	0	0
2008	301	2008-10-27	F	24°42'78''	81°04'56''	0	na	0	0	0	0	1	0	0	0	0	na	0	na	0	0	1	0	0	0	0	0	1	0	53	0	0	0	0	0	0	0	0
2008	308	2008-11-03	F	24°42'78''	81°04'56''	0	na	0	0	0	0	4	0	0	0	0	na	0	na	0	0	1	0	0	0	0	0	2	0	12	0	0	0	0	0	0	0	0
2008	317	2008-11-12	F	24°42'78''	81°04'56''	0	na	0	0	0	0	0	0	0	0	0	na	0	na	0	0	0	0	0	0	0	0	0	0	31	0	0	0	0	0	0	0	0
2008	322	2008-11-17	F	24°42'78''	81°04'56''	0	na	0	0	0	0	0	0	0	0	0	na	0	na	0	0	3	0	0	0	0	0	2	0	28	0	0	0	0	0	0	0	0
2008	329	2008-11-24	F	24°42'78''	81°04'56''	0	na	0	0	0	0	1	0	0	0	0	na	0	na	0	0	0	0	0	0	0	0	1	0	56	0	0	0	0	0	0	0	0
2008	336	2008-12-01	F	24°42'78''	81°04'56''	0	na	0	0	0	0	2	0	0	0	0	na	0	na	0	0	0	0	0	0	0	0	0	0	21	0	0	0	0	0	0	0	0
2008	343	2008-12-08	F	24°42'78''	81°04'56''	0	na	0	0	0	0	2	0	0	0	0	na	0	na	0	0	0	0	0	0	0	0	0	0	24	0	0	0	0	0	0	0	0
2008	350	2008-12-15	F	24°42'78''	81°04'56''	0	na	0	0	0	0	0	0	0	0	0	na	0	na	0	0	0	0	0	0	1	0	0	0	57	0	0	0	0	0	0	0	0
2008	357	2008-12-22	W	24°42'78''	81°04'56''	0	na	0	0	0	0	0	0	0	0	0	na	0	na	0	0	1	0	0	0	0	0	0	0	3	0	0	0	0	0	0	0	0
2008	364	2008-12-29	W	24°42'78''	81°04'56''	0	na	0	0	0	0	8	0	0	1	0	na	0	na	0	0	2	0	0	0	0	0	1	0	5	0	0	0	0	0	0	0	0
2009	5	2009-01-05	W	24°42'78''	81°04'56''	0	na	0	0	0	0	0	0	0	0	0	na	0	na	0	0	5	0	0	0	0	0	0	0	16	0	0	0	0	0	0	0	0
2009	12	2009-01-12	W	24°42'78''	81°04'56''	0	na	0	0	0	0	0	0	0	0	0	na	0	na	0	0	0	0	0	0	0	0	0	0	37	0	0	0	0	0	0	0	0
2009	20	2009-01-20	W	24°42'78''	81°04'56''	0	na	0	0	0	0	0	0	0	0	0	na	0	na	0	0	0	0	0	0	0	0	0	0	0	0	0	0	0	0	0	0	0
2009	26	2009-01-26	W	24°42'78''	81°04'56''	0	na	0	0	0	0	0	0	0	0	0	na	0	na	0	0	0	0	0	0	0	0	0	0	33	0	0	0	0	0	0	0	0
2009	33	2009-02-02	W	24°42'78''	81°04'56''	1	na	0	0	0	0	0	0	0	0	0	na	0	na	0	0	6	0	0	0	0	0	1	0	10	0	0	0	0	0	0	0	0
2009	40	2009-02-09	W	24°42'78''	81°04'56''	0	na	0	0	0	0	0	0	0	0	2	na	0	na	0	0	0	0	0	0	0	0	0	0	6	0	0	0	0	0	0	0	0
2009	54	2009-02-23	W	24°42'78''	81°04'56''	0	na	0	0	0	0	0	0	0	0	0	na	0	na	0	0	1	0	0	0	0	0	0	0	0	0	0	0	0	0	0	0	0
2009	61	2009-03-02	W	24°42'78''	81°04'56''	0	na	0	0	0	0	0	0	0	0	0	na	0	na	0	0	0	0	0	0	0	0	4	0	0	0	0	0	0	0	0	0	0
2009	68	2009-03-09	W	24°42'78''	81°04'56''	0	na	0	0	0	0	0	0	0	0	0	na	0	na	0	0	0	0	0	0	0	0	0	0	28	0	0	0	0	0	0	0	0
2009	75	2009-03-16	W	24°42'78''	81°04'56''	0	na	0	0	0	0	0	0	0	0	0	na	0	na	0	0	3	0	0	0	0	0	0	0	12	0	0	0	0	0	0	0	0
2009	82	2009-03-23	S	24°42'78''	81°04'56''	0	na	0	0	0	0	0	0	0	0	0	na	0	na	0	0	0	0	0	0	0	0	0	0	2	0	0	0	0	0	0	0	0
2009	96	2009-04-06	S	24°42'78''	81°04'56''	0	na	0	0	0	0	1	0	0	0	0	na	0	na	0	0	2	0	0	0	0	0	0	0	18	0	0	0	0	0	0	0	0
2009	103	2009-04-13	S	24°42'78''	81°04'56''	0	na	0	0	0	0	5	0	0	0	0	na	0	na	0	0	0	0	0	0	0	0	1	0	11	0	0	0	0	0	0	0	0
2009	110	2009-04-20	S	24°42'78''	81°04'56''	0	na	0	0	0	0	0	0	0	0	0	na	0	na	0	0	4	0	0	0	0	0	0	0	21	0	0	0	0	0	0	0	0
2009	119	2009-04-29	S	24°42'78''	81°04'56''	0	na	0	0	0	0	0	0	0	0	0	na	0	na	0	0	0	0	0	0	0	0	0	0	6	0	0	0	0	0	0	0	0
2009	124	2009-05-04	S	24°42'78''	81°04'56''	0	na	0	0	0	0	0	0	0	0	0	na	0	na	0	0	4	0	0	0	0	0	3	0	9	0	0	0	0	0	0	0	0
2009	131	2009-05-11	S	24°42'78''	81°04'56''	1	na	0	0	0	0	2	0	0	0	0	na	0	na	0	0	0	0	0	0	0	0	0	0	38	0	0	0	0	0	0	0	0
2009	138	2009-05-18	S	24°42'78''	81°04'56''	0	na	0	0	0	0	0	0	0	0	0	na	0	na	0	0	5	0	0	0	0	0	4	0	34	0	0	0	0	0	0	0	0
2009	145	2009-05-25	S	24°42'78''	81°04'56''	0	na	0	0	0	0	7	0	0	0	0	na	0	na	0	0	5	0	0	0	0	0	7	0	13	0	0	0	0	0	0	0	0
2009	152	2009-06-01	S	24°42'78''	81°04'56''	0	na	0	1	0	0	1	0	0	0	0	na	0	na	0	0	0	0	0	0	0	0	0	0	2	0	0	0	0	0	0	0	0
2009	159	2009-06-08	S	24°42'78''	81°04'56''	0	na	0	0	0	0	13	0	0	0	0	na	0	na	0	0	0	0	0	0	0	0	2	0	17	0	0	0	0	0	0	0	0
2009	166	2009-06-15	S	24°42'78''	81°04'56''	0	na	0	0	0	0	1	0	0	0	0	na	0	na	0	0	0	0	0	0	0	0	2	0	1	0	0	0	0	0	0	0	0
2009	173	2009-06-23	U	24°42'78''	81°04'56''	0	na	0	0	0	0	1	0	0	1	0	na	0	na	0	0	0	0	0	0	0	0	8	0	134	0	0	0	0	0	0	0	0
2009	180	2009-06-29	U	24°42'78''	81°04'56''	0	na	0	0	0	0	702	0	0	0	0	na	0	na	0	0	13	0	0	0	0	0	2	0	128	0	0	0	0	0	0	0	0
2009	187	2009-07-06	U	24°42'78''	81°04'56''	0	na	0	0	0	0	15	0	0	0	0	na	0	na	0	0	1	0	0	0	0	0	0	0	1	0	0	0	0	0	0	0	0
2009	194	2009-07-13	U	24°42'78''	81°04'56''	0	na	0	0	0	0	7	0	0	0	0	na	0	na	0	0	6	0	0	0	0	0	0	0	1	0	0	0	0	0	0	0	0
2009	201	2009-07-20	U	24°42'78''	81°04'56''	0	na	0	0	0	0	0	0	0	0	0	na	0	na	0	0	7	0	0	0	0	0	0	0	38	0	0	0	0	0	0	0	0
2009	208	2009-07-27	U	24°42'78''	81°04'56''	0	na	0	0	0	0	5	0	0	0	0	na	0	na	0	0	0	0	0	0	0	0	0	0	0	0	0	0	0	0	0	0	0
2009	215	2009-08-03	U	24°42'78''	81°04'56''	0	na	0	0	0	0	83	0	0	0	0	na	0	na	0	0	0	0	0	0	0	0	0	0	1	0	0	0	0	0	0	0	0
2009	222	2009-08-10	U	24°42'78''	81°04'56''	0	na	0	0	0	0	114	0	0	0	0	na	0	na	0	0	0	0	0	0	0	0	0	0	2	0	0	0	0	0	0	0	0
2009	229	2009-08-17	U	24°42'78''	81°04'56''	0	na	0	0	0	0	280	0	0	0	0	na	0	na	0	0	0	0	0	0	0	0	0	0	37	0	0	0	0	0	0	0	0
2009	236	2009-08-24	U	24°42'78''	81°04'56''	0	na	0	0	0	0	1	0	0	0	0	na	0	na	0	0	0	0	0	0	0	0	0	0	1	0	0	0	0	0	0	0	0
2009	243	2009-08-31	U	24°42'78''	81°04'56''	0	na	0	0	0	0	7	0	0	1	0	na	0	na	0	0	0	0	0	0	0	0	2	0	4	0	0	0	0	0	0	0	0
2009	251	2009-10-08	U	24°42'78''	81°04'56''	0	na	0	0	0	0	5	0	0	0	0	na	0	na	0	0	0	0	0	0	0	0	0	0	2	0	0	0	0	0	0	0	0
2009	260	2009-09-17	U	24°42'78''	81°04'56''	0	na	0	0	0	0	7	0	0	0	0	na	0	na	0	0	0	0	0	0	0	0	0	0	1	0	0	0	0	0	0	0	0
2009	264	2009-09-21	U	24°42'78''	81°04'56''	0	na	0	0	0	0	3	0	0	0	0	na	0	na	0	0	0	0	0	0	0	0	0	0	2	0	0	0	0	0	0	0	0
2009	271	2009-09-28	F	24°42'78''	81°04'56''	0	na	0	0	0	0	1	0	0	0	0	na	0	na	0	0	0	0	0	0	0	0	0	0	0	0	0	0	0	0	0	0	0
2009	278	2009-10-05	F	24°42'78''	81°04'56''	0	na	0	0	0	0	0	0	0	0	0	na	0	na	0	0	0	0	0	0	0	0	2	0	1	0	0	0	0	0	0	0	0
2009	286	2009-10-13	F	24°42'78''	81°04'56''	0	na	0	0	0	0	0	0	0	0	0	na	0	na	0	0	0	0	0	0	0	0	0	0	22	0	0	0	0	0	0	0	0
2009	292	2009-10-19	F	24°42'78''	81°04'56''	0	na	0	0	0	0	0	0	0	0	0	na	0	na	0	0	0	0	0	0	0	0	0	0	2	0	0	0	0	0	0	0	0
2009	299	2009-10-26	F	24°42'78''	81°04'56''	0	na	0	0	0	0	4	0	0	0	0	na	0	na	0	0	2	0	0	0	0	0	0	0	14	0	0	0	0	0	0	0	0
2009	306	2009-11-02	F	24°42'78''	81°04'56''	0	na	0	0	0	0	0	0	0	0	0	na	0	na	0	0	0	0	0	0	0	0	0	0	2	0	0	0	0	0	0	0	0
2009	313	2009-11-09	F	24°42'78''	81°04'56''	0	na	0	0	0	0	0	0	0	3	0	na	0	na	0	0	0	0	0	0	0	0	1	0	3	0	0	0	0	0	0	0	0
2009	327	2009-12-23	F	24°42'78''	81°04'56''	0	na	0	0	0	0	2	0	0	0	0	na	0	na	0	0	1	0	0	0	0	0	2	0	18	0	0	0	0	0	0	0	0
2009	334	2009-11-30	F	24°42'78''	81°04'56''	0	na	0	0	0	0	1	0	0	0	0	na	0	na	0	0	2	0	0	0	0	0	0	0	16	0	0	0	0	0	0	0	0
2009	348	2009-12-14	F	24°42'78''	81°04'56''	0	na	0	0	0	0	0	0	0	0	0	na	0	na	0	0	0	0	0	0	0	0	0	0	3	0	0	0	0	0	0	0	0
2009	356	2009-12-22	W	24°42'78''	81°04'56''	0	na	0	0	0	0	0	0	0	0	0	na	0	na	0	0	0	0	0	0	0	0	0	0	1	0	0	0	0	0	0	0	0
2009	362	2009-12-28	W	24°42'78''	81°04'56''	0	na	0	0	0	0	0	0	0	1	0	na	0	na	0	0	1	0	0	0	0	0	1	0	0	0	0	0	0	0	0	0	0
2010	4	2010-01-04	W	24°42'78''	81°04'56''	0	na	0	0	0	0	0	0	0	0	0	na	0	na	0	0	0	0	0	0	0	0	0	0	0	0	0	0	0	0	0	0	0
2010	11	2010-01-11	W	24°42'78''	81°04'56''	0	na	0	0	0	0	0	0	0	0	0	na	0	na	0	0	0	0	0	0	0	0	3	0	0	0	0	0	0	0	0	0	0
2010	19	2010-01-19	W	24°42'78''	81°04'56''	0	na	0	0	0	0	0	0	0	0	0	na	0	na	0	0	0	0	0	0	0	0	0	0	0	0	0	0	0	0	0	0	0
2010	25	2010-01-25	W	24°42'78''	81°04'56''	0	na	0	0	0	0	0	0	0	0	0	na	0	na	0	0	4	0	0	0	0	0	7	0	0	0	0	0	0	0	0	0	0
2010	32	2010-02-01	W	24°42'78''	81°04'56''	0	na	0	0	0	0	0	0	0	0	0	na	0	na	0	0	0	0	0	0	0	0	0	0	0	0	0	0	0	0	0	0	0
2010	39	2010-02-08	W	24°42'78''	81°04'56''	0	na	0	0	0	0	0	0	0	0	0	na	0	na	0	0	5	0	0	0	0	0	0	0	2	0	0	0	0	0	0	0	0
2010	47	2010-02-16	W	24°42'78''	81°04'56''	0	na	0	0	0	0	0	0	0	0	0	na	0	na	0	0	0	0	0	0	0	0	0	0	0	0	0	0	0	0	0	0	0
2010	54	2010-02-23	W	24°42'78''	81°04'56''	1	na	0	0	0	0	3	0	0	1	0	na	0	na	0	0	0	0	0	0	0	0	0	0	0	0	0	0	0	0	0	0	0
2010	60	2010-03-01	W	24°42'78''	81°04'56''	0	na	0	0	0	0	1	0	0	0	0	na	0	na	0	0	0	0	0	0	0	0	3	0	15	0	0	0	0	0	0	0	0
2010	67	2010-03-08	W	24°42'78''	81°04'56''	0	na	0	0	0	0	0	0	0	2	0	na	0	na	0	0	2	0	0	0	0	0	0	0	7	0	0	0	0	0	0	0	0
2010	74	2010-03-15	W	24°42'78''	81°04'56''	0	na	0	0	0	0	1	0	0	0	0	na	0	na	0	0	0	0	0	0	0	0	0	0	3	0	0	0	0	0	0	0	0
2010	81	2010-03-22	S	24°42'78''	81°04'56''	0	na	0	0	0	0	0	0	0	2	0	na	0	na	0	0	1	0	0	0	0	0	1	0	2	0	0	0	0	0	0	0	0
2010	88	2010-03-29	S	24°42'78''	81°04'56''	0	na	0	0	0	0	0	0	0	0	0	na	0	na	0	0	2	0	0	0	0	0	1	0	0	0	0	0	0	0	0	0	0
2010	95	2010-04-05	S	24°42'78''	81°04'56''	0	na	0	0	0	0	0	0	0	0	0	na	0	na	0	0	0	0	0	0	0	0	2	0	8	0	0	0	0	0	0	0	0
2010	102	2010-04-12	S	24°42'78''	81°04'56''	0	na	0	0	0	0	0	0	0	0	2	na	0	na	0	0	0	0	0	0	0	0	1	0	5	0	0	0	0	0	0	0	0
2010	109	2010-04-19	S	24°42'78''	81°04'56''	0	na	0	0	0	0	0	0	0	0	0	na	0	na	0	0	0	0	0	0	0	0	0	0	0	0	0	0	0	0	0	0	0
2010	116	2010-04-26	S	24°42'78''	81°04'56''	1	na	0	0	0	0	3	0	0	0	0	na	0	na	0	0	0	0	0	0	0	0	5	0	8	0	0	0	0	0	0	0	0
2010	123	2010-05-03	S	24°42'78''	81°04'56''	0	na	0	0	0	0	0	0	0	0	0	na	0	na	0	0	5	0	0	0	0	0	6	0	8	0	0	0	0	0	0	0	0
2010	130	2010-05-10	S	24°42'78''	81°04'56''	0	na	0	0	0	0	0	0	0	0	0	na	0	na	0	0	0	0	0	0	0	0	0	0	4	0	0	0	0	0	0	0	0
2010	137	2010-05-17	S	24°42'78''	81°04'56''	0	na	0	0	0	0	0	0	0	0	0	na	0	na	0	0	4	0	0	0	0	0	6	0	8	0	0	0	0	0	0	0	0
2010	144	2010-05-24	S	24°42'78''	81°04'56''	0	na	0	0	0	0	0	0	0	0	0	na	0	na	0	0	0	0	0	0	0	0	1	0	11	0	0	0	0	0	0	0	0
2010	152	2010-06-01	S	24°42'78''	81°04'56''	0	na	0	0	0	0	6	0	0	1	0	na	0	na	0	0	18	0	0	0	0	0	0	0	9	0	0	0	0	0	0	0	0
2010	160	2010-06-09	S	24°42'78''	81°04'56''	1	na	0	0	0	0	6	0	0	1	0	na	0	na	0	0	8	0	0	0	0	0	4	0	9	0	0	0	0	0	0	0	0
2010	172	2010-06-21	S	24°42'78''	81°04'56''	0	na	0	0	0	0	5	0	0	0	0	na	0	na	0	0	2	0	0	0	0	0	1	0	8	0	0	0	0	0	0	0	0
2010	179	2010-06-28	U	24°42'78''	81°04'56''	0	na	0	0	0	0	2	0	0	7	0	na	0	na	0	0	8	0	0	0	0	0	1	0	36	0	0	0	0	0	0	0	0
2010	187	2010-07-06	U	24°42'78''	81°04'56''	0	na	0	0	0	0	37	0	0	0	0	na	0	na	0	0	1	0	0	0	0	0	1	0	0	0	0	0	0	0	0	0	0
2010	193	2010-07-12	U	24°42'78''	81°04'56''	0	na	0	0	0	0	4	0	0	0	0	na	0	na	0	0	0	0	0	0	0	0	1	0	0	0	0	0	0	0	0	0	0
2010	200	2010-07-19	U	24°42'78''	81°04'56''	0	na	0	0	0	0	7	0	0	1	0	na	0	na	0	0	2	0	0	0	0	0	3	0	9	0	0	0	0	0	0	0	0
2010	207	2010-07-26	U	24°42'78''	81°04'56''	0	na	0	0	0	0	27	0	0	4	0	na	0	na	0	0	3	0	0	0	0	0	0	0	38	0	0	0	0	0	0	0	0
2010	214	2010-08-02	U	24°42'78''	81°04'56''	0	na	0	0	0	0	2	0	0	0	0	na	0	na	0	0	2	0	0	0	0	0	0	0	0	0	0	0	0	0	0	0	0
2010	222	2010-08-10	U	24°42'78''	81°04'56''	0	na	0	0	0	0	0	0	0	0	0	na	0	na	0	0	11	0	0	0	0	0	0	0	26	0	0	0	0	0	0	0	0
2010	228	2010-08-16	U	24°42'78''	81°04'56''	0	na	0	0	0	0	5	0	0	0	0	na	0	na	0	0	1	0	0	0	1	0	2	0	3	0	0	0	2	0	0	0	0
2010	235	2010-08-23	U	24°42'78''	81°04'56''	1	na	0	1	0	0	12	0	0	1	0	na	0	na	0	0	28	0	0	0	0	0	5	0	5	0	0	0	0	0	0	0	0
2010	242	2010-08-30	U	24°42'78''	81°04'56''	0	na	0	0	0	0	3	0	0	0	0	na	0	na	0	0	0	0	0	0	0	0	0	0	8	0	0	0	0	0	0	0	0
2010	250	2010-09-07	U	24°42'78''	81°04'56''	0	na	0	0	0	0	2	0	0	0	0	na	0	na	0	0	11	0	0	0	0	0	2	0	4	0	0	0	1	0	0	0	0
2010	256	2010-09-13	U	24°42'78''	81°04'56''	4	na	4	2	4	4	22	4	0	1	0	na	4	na	4	4	4	0	4	4	0	4	2	4	34	4	4	4	4	4	4	0	4
2010	263	2010-09-20	U	24°42'78''	81°04'56''	0	na	0	0	0	0	25	0	0	0	0	na	0	na	0	0	0	0	0	0	0	0	1	0	44	0	0	0	0	0	0	0	0
2010	270	2010-09-27	F	24°42'78''	81°04'56''	0	na	0	0	0	0	3	0	0	0	0	na	0	na	0	0	1	0	0	0	0	0	4	0	18	0	0	0	0	0	0	0	0
2010	277	2010-10-04	F	24°42'78''	81°04'56''	0	na	0	0	0	0	0	0	0	0	0	na	0	na	0	0	0	0	0	0	0	0	0	0	1	0	0	0	0	0	0	0	0
2010	286	2010-10-13	F	24°42'78''	81°04'56''	0	na	0	0	0	0	8	0	0	0	0	na	0	na	0	0	5	0	0	0	0	0	6	0	5	0	0	0	0	0	0	0	0
2010	291	2010-10-18	F	24°42'78''	81°04'56''	0	na	0	0	0	0	1	0	0	0	0	na	0	na	0	0	0	0	0	0	1	0	1	0	7	0	0	0	0	0	0	0	0
2010	298	2010-10-25	F	24°42'78''	81°04'56''	0	na	0	0	0	0	1	0	0	0	0	na	0	na	0	0	0	0	0	0	1	0	0	0	3	0	0	0	0	0	0	0	0
2010	305	2010-11-01	F	24°42'78''	81°04'56''	0	na	0	0	0	0	6	0	0	0	0	na	0	na	0	0	0	0	0	0	2	0	1	0	11	0	0	0	0	0	0	0	0
2010	312	2010-11-08	F	24°42'78''	81°04'56''	1	na	0	0	0	0	0	0	0	0	0	na	0	na	0	0	0	0	0	0	0	0	1	0	24	0	0	0	0	0	0	0	0
2010	326	2010-11-22	F	24°42'78''	81°04'56''	0	na	0	0	0	0	0	0	0	0	0	na	0	na	0	0	5	0	0	0	25	0	0	0	1	0	0	0	0	0	0	0	0
2010	333	2010-11-29	F	24°42'78''	81°04'56''	0	na	0	0	0	0	2	0	0	1	0	na	0	na	0	0	3	0	0	0	0	0	0	0	13	0	0	0	0	0	0	0	0
2011	4	2011-01-04	W	24°42'78''	81°04'56''	0	na	0	0	0	0	7	0	0	0	0	0	0	na	0	0	2	0	0	0	0	0	2	0	3	0	0	0	0	0	0	0	0
2011	10	2011-01-10	W	24°42'78''	81°04'56''	0	na	0	0	0	0	4	0	0	1	0	0	0	na	0	0	1	0	0	0	0	0	6	0	4	0	0	0	0	0	0	0	0
2011	18	2011-01-18	W	24°42'78''	81°04'56''	0	na	0	0	0	0	3	0	0	1	0	1	0	na	0	0	3	0	0	0	0	0	5	0	16	0	0	0	0	0	0	0	0
2011	24	2011-01-24	W	24°42'78''	81°04'56''	0	na	0	0	0	0	1	0	0	0	0	0	0	na	0	0	2	0	0	0	0	0	0	0	5	0	0	0	0	0	0	0	0
2011	31	2011-01-31	W	24°42'78''	81°04'56''	0	na	0	0	0	0	0	0	0	0	0	0	0	na	0	0	0	0	0	0	0	0	9	0	8	0	0	0	0	0	0	0	0
2011	38	2011-02-07	W	24°42'78''	81°04'56''	0	na	0	0	0	0	5	0	0	0	0	0	0	na	0	0	0	0	0	0	0	0	2	0	16	0	0	0	0	0	0	0	0
2011	45	2011-02-14	W	24°42'78''	81°04'56''	0	na	0	0	0	0	1	0	0	0	0	0	0	na	0	0	1	0	0	0	0	0	4	0	4	0	0	0	0	0	0	0	0
2011	53	2011-02-22	W	24°42'78''	81°04'56''	0	na	0	0	0	0	1	0	0	1	0	0	0	na	0	0	1	0	0	0	0	0	1	0	1	0	0	0	0	0	0	0	0
2011	59	2011-02-28	W	24°42'78''	81°04'56''	0	na	0	0	0	0	2	0	0	0	0	0	0	na	0	0	0	0	0	0	0	0	6	0	3	0	0	0	0	0	0	0	0
2011	66	2011-03-07	W	24°42'78''	81°04'56''	0	na	0	0	0	0	0	0	0	0	0	0	0	na	0	0	1	0	0	0	0	0	3	0	1	0	0	0	0	0	0	0	0
2011	73	2011-03-14	W	24°42'78''	81°04'56''	0	na	0	0	0	0	0	0	0	0	0	0	0	na	0	0	0	0	0	0	0	0	3	0	3	0	0	0	0	0	0	0	0
2011	80	2011-03-21	W	24°42'78''	81°04'56''	0	na	0	0	0	0	0	0	0	0	0	0	0	na	0	0	0	0	0	0	0	0	0	0	1	0	0	0	0	0	0	0	0
2011	87	2011-03-28	S	24°42'78''	81°04'56''	0	na	0	0	0	0	0	0	0	0	0	0	0	na	0	0	0	0	0	0	0	0	0	0	3	0	0	0	0	0	0	0	0
2011	95	2011-04-05	S	24°42'78''	81°04'56''	0	na	0	0	0	0	0	0	0	0	0	0	0	na	0	0	0	0	0	0	0	0	3	0	4	0	0	0	0	0	0	0	0
2011	101	2011-04-11	S	24°42'78''	81°04'56''	0	na	0	0	0	0	0	0	0	0	0	0	0	na	0	0	0	0	0	0	0	0	2	0	1	0	0	0	0	0	0	0	0
2011	108	2011-04-18	S	24°42'78''	81°04'56''	1	na	0	0	0	0	0	0	0	0	0	0	0	na	0	0	0	0	0	0	0	0	1	0	7	0	0	0	0	0	0	0	0
2011	115	2011-04-25	S	24°42'78''	81°04'56''	0	na	0	0	0	0	0	0	0	0	0	0	0	na	0	0	0	0	0	0	0	0	0	0	1	0	0	0	0	0	0	0	0
2011	122	2011-05-02	S	24°42'78''	81°04'56''	0	na	0	0	0	0	0	0	0	0	0	0	0	na	0	0	1	0	0	0	0	0	0	0	11	0	0	0	0	0	0	0	0
2011	129	2011-05-09	S	24°42'78''	81°04'56''	0	na	0	0	0	0	0	0	0	0	0	0	0	na	0	0	0	0	0	0	0	0	6	0	1	0	0	0	0	0	0	0	0
2011	136	2011-05-16	S	24°42'78''	81°04'56''	0	na	0	0	0	0	0	0	0	0	0	0	0	na	0	0	2	0	0	0	0	0	0	0	67	0	0	0	0	0	0	0	0
2011	143	2011-05-23	S	24°42'78''	81°04'56''	0	na	0	0	0	0	6	0	0	0	0	0	0	na	0	0	2	0	0	0	0	0	5	0	34	0	0	0	0	0	0	0	0
2011	151	2011-05-31	S	24°42'78''	81°04'56''	0	na	0	0	0	0	1	0	0	0	0	0	0	na	0	0	3	0	0	0	0	0	0	0	5	0	0	0	0	0	0	0	0
2011	157	2011-06-06	S	24°42'78''	81°04'56''	0	na	0	0	0	0	0	0	0	0	0	0	0	na	0	0	6	0	0	0	0	0	2	0	35	0	0	0	0	0	0	0	0
2011	164	2011-06-13	S	24°42'78''	81°04'56''	1	na	0	0	0	0	2	0	0	0	0	0	0	na	0	0	0	0	0	0	0	0	0	0	1	0	0	0	0	0	0	0	0
2011	171	2011-06-20	S	24°42'78''	81°04'56''	0	na	0	0	0	0	158	0	0	1	0	0	0	na	0	0	0	0	0	0	0	0	0	0	2	0	0	0	0	0	0	0	0
2011	178	2011-06-27	U	24°42'78''	81°04'56''	0	na	0	0	0	0	23	0	0	0	0	0	0	na	0	0	2	0	0	0	0	0	0	0	2	0	0	0	0	0	0	0	0
2011	186	2011-07-05	U	24°42'78''	81°04'56''	0	na	0	0	0	0	0	0	0	0	0	0	0	na	0	0	0	0	0	0	0	0	0	0	7	0	0	0	0	0	0	0	0
2011	192	2011-07-11	U	24°42'78''	81°04'56''	0	na	0	0	0	0	1,872.00	0	0	0	0	0	0	na	0	0	0	0	0	0	0	0	0	0	0	0	0	0	0	0	0	0	0
2011	199	2011-07-18	U	24°42'78''	81°04'56''	0	na	0	0	0	0	119	0	0	0	0	0	0	na	0	0	0	0	0	0	0	0	1	0	2	0	0	0	0	0	0	0	0
2011	206	2011-07-25	U	24°42'78''	81°04'56''	0	na	0	0	0	0	35	0	0	0	0	0	0	na	0	0	1	0	0	0	0	0	0	0	158	0	0	0	0	0	0	0	0
2011	213	2011-08-01	U	24°42'78''	81°04'56''	0	na	0	0	0	0	95	0	0	1	0	0	0	na	0	0	0	0	0	0	0	0	5	0	211	0	0	0	0	0	0	0	0
2011	220	2011-08-08	U	24°42'78''	81°04'56''	0	na	0	0	0	0	26	0	0	0	0	0	0	na	0	0	0	0	0	0	0	0	0	0	0	0	0	0	0	0	0	0	0
2011	227	2011-08-15	U	24°42'78''	81°04'56''	0	na	0	0	0	0	27	0	0	0	0	0	0	na	0	0	0	0	0	0	0	0	2	0	26	0	0	0	0	0	0	0	0
2011	234	2011-08-22	U	24°42'78''	81°04'56''	0	na	0	0	0	0	111	0	0	2	0	0	0	na	0	0	0	0	0	0	0	0	0	0	67	0	0	0	0	0	0	0	0
2011	241	2011-08-29	U	24°42'78''	81°04'56''	0	na	0	0	0	0	129	0	0	0	0	0	0	na	0	0	1	0	0	0	3	0	5	0	11	0	0	0	0	0	0	0	0
2011	249	2011-09-06	U	24°42'78''	81°04'56''	0	na	0	0	0	0	41	0	0	0	0	0	0	na	0	0	0	0	0	0	0	0	2	0	1	0	0	0	0	0	0	0	0
2011	255	2011-09-12	U	24°42'78''	81°04'56''	1	na	0	0	0	0	4	0	0	0	0	0	0	na	0	0	0	0	0	0	0	0	2	0	5	0	0	0	0	0	0	0	0
2011	262	201-09-19	U	24°42'78''	81°04'56''	0	na	0	0	0	0	5	0	0	0	0	0	0	na	0	0	2	0	0	0	0	0	0	0	58	0	0	0	0	0	0	0	0
2011	269	2011-09-26	F	24°42'78''	81°04'56''	0	na	0	0	0	0	10	0	0	0	0	0	0	na	0	0	2	0	0	0	0	0	0	0	1	0	0	0	0	0	0	0	0
2011	276	2011-10-03	F	24°42'78''	81°04'56''	0	na	0	0	0	0	8	0	0	0	0	0	0	na	0	0	5	0	0	0	0	0	0	0	72	0	0	0	0	0	0	0	0
2011	284	2011-10-11	F	24°42'78''	81°04'56''	0	na	0	0	0	0	66	0	0	0	0	0	0	na	0	0	1	0	0	0	0	0	0	0	0	0	0	0	0	0	0	0	0
2011	304	2011-10-31	F	24°42'78''	81°04'56''	0	na	0	0	0	0	9	0	1	0	0	0	0	na	0	0	0	0	0	0	0	0	0	0	1	0	0	0	0	0	0	0	0
2011	311	2011-11-07	F	24°42'78''	81°04'56''	0	na	0	0	0	0	1	0	0	0	0	0	0	na	0	0	0	0	0	0	0	0	0	0	1	0	0	0	0	0	0	0	0
2011	319	2011-11-15	F	24°42'78''	81°04'56''	0	na	0	0	0	0	7	0	0	0	0	0	0	na	0	0	0	0	0	0	0	0	0	0	2	0	0	0	0	0	0	0	0
2011	325	2011-11-21	F	24°42'78''	81°04'56''	0	na	0	0	0	0	3	0	0	0	0	0	0	na	0	0	0	0	0	0	0	0	1	0	0	0	0	0	0	0	0	0	0
2011	332	2011-11-28	F	24°42'78''	81°04'56''	0	na	0	0	0	0	0	0	0	0	0	0	0	na	0	0	0	0	0	0	0	0	0	0	18	0	0	0	0	0	0	0	0
2011	339	2011-12-05	F	24°42'78''	81°04'56''	0	na	0	0	0	0	0	0	0	0	0	0	0	na	0	0	0	0	0	0	0	0	0	0	2	0	0	0	0	0	0	0	0
2011	346	2011-12-12	F	24°42'78''	81°04'56''	0	na	0	0	0	0	3	0	0	0	0	0	0	na	0	0	1	0	0	0	0	0	0	0	0	0	0	0	0	0	0	0	0
2011	353	2011-12-19	F	24°42'78''	81°04'56''	0	na	0	0	0	0	0	0	0	0	0	0	0	na	0	0	1	0	0	0	0	0	0	0	2	0	0	0	0	0	0	0	0
2011	360	2011-12-26	W	24°42'78''	81°04'56''	0	na	0	0	0	0	0	0	0	0	0	0	0	na	0	0	7	0	0	0	0	0	0	0	6	0	0	0	0	0	0	0	0
2012	3	2012-01-03	W	24°42'78''	81°04'56''	0	na	0	0	0	0	0	0	0	0	0	0	0	na	0	0	0	0	0	0	0	0	0	0	0	0	0	0	0	0	0	0	0
2012	9	2012-01-09	W	24°42'78''	81°04'56''	0	na	0	0	0	0	0	0	0	0	0	0	0	na	0	0	5	0	0	0	0	0	4	0	7	0	0	0	0	0	0	0	0
2012	17	2012-01-17	W	24°42'78''	81°04'56''	0	na	0	0	0	0	0	0	0	0	0	0	0	na	0	0	0	0	0	0	0	0	0	0	1	0	0	0	0	0	0	0	0
2012	25	2012-01-25	W	24°42'78''	81°04'56''	1	na	0	0	0	0	3	0	0	0	0	0	0	na	0	0	0	0	0	0	0	0	0	0	3	0	0	0	0	0	0	0	0
2012	30	2012-01-30	W	24°42'78''	81°04'56''	0	na	0	0	0	0	0	0	0	0	0	0	0	na	0	0	0	0	0	0	0	0	1	0	11	0	0	0	0	0	0	0	0
2012	38	2012-02-07	W	24°42'78''	81°04'56''	0	na	0	0	0	0	0	0	0	0	0	0	0	na	0	0	0	0	0	0	0	0	0	0	1	0	0	0	0	0	0	0	0
2012	44	2012-02-13	W	24°42'78''	81°04'56''	0	na	0	0	0	0	0	0	0	1	0	0	0	na	0	0	3	0	0	0	0	0	4	0	2	0	0	0	0	0	0	0	0
2012	52	2012-02-21	W	24°42'78''	81°04'56''	0	na	0	0	0	0	3	0	0	3	0	0	0	na	0	0	2	0	0	0	0	0	0	0	21	0	0	0	0	0	0	0	0
2012	58	2012-02-27	W	24°42'78''	81°04'56''	0	na	0	0	0	0	2	0	0	0	0	0	0	na	0	0	0	0	0	0	0	0	0	0	3	0	0	0	0	0	0	0	0
2012	65	2012-03-05	W	24°42'78''	81°04'56''	0	na	0	0	0	0	0	0	0	0	0	0	0	na	0	0	0	0	0	0	0	0	0	0	6	0	0	0	0	0	0	0	0
2012	72	2012-03-12	W	24°42'78''	81°04'56''	0	na	0	0	0	0	0	0	0	0	0	0	0	na	0	0	0	0	0	0	0	0	0	0	1	0	0	0	0	0	0	0	0
2012	79	2012-03-19	W	24°42'78''	81°04'56''	1	na	0	0	0	0	11	0	0	0	0	0	0	na	0	0	0	0	0	0	0	0	0	0	45	0	0	0	0	0	0	0	0
2012	86	2012-03-26	S	24°42'78''	81°04'56''	0	na	0	0	0	0	0	0	0	0	0	0	0	na	0	0	0	0	0	0	0	0	0	0	1	0	0	0	0	0	0	0	0
2012	93	2012-04-02	S	24°42'78''	81°04'56''	0	na	0	0	0	0	1	0	0	0	0	0	0	na	0	0	4	0	0	0	0	0	6	0	0	0	0	0	0	0	0	0	0
2012	100	2012-04-09	S	24°42'78''	81°04'56''	0	na	0	0	0	0	0	0	0	0	0	0	0	na	0	0	3	0	0	0	0	0	0	0	0	0	0	0	0	0	0	0	0
2012	108	2012-04-17	S	24°42'78''	81°04'56''	1	na	0	0	0	0	0	0	0	0	0	0	0	na	0	0	0	0	0	0	0	0	0	0	1	0	0	0	0	0	0	0	0
2012	115	2012-04-24	S	24°42'78''	81°04'56''	0	na	0	0	0	0	0	0	0	1	0	0	0	na	0	0	9	0	0	0	0	0	1	0	10	0	0	0	0	0	0	0	0
2012	122	2012-05-01	S	24°42'78''	81°04'56''	0	na	0	0	0	0	4	0	0	3	0	0	0	na	0	0	1	0	0	0	0	0	0	0	72	0	0	0	0	0	0	0	0
2012	128	2012-05-07	S	24°42'78''	81°04'56''	0	na	0	0	0	0	18	0	0	0	0	0	0	na	0	0	2	0	0	0	0	0	0	0	2	0	0	0	0	0	0	0	0
2012	135	2012-05-14	S	24°42'78''	81°04'56''	0	na	0	0	0	0	4	0	0	0	0	0	0	na	0	0	0	0	0	0	0	0	0	0	2	0	0	0	0	0	0	0	0
2012	142	2012-05-21	S	24°42'78''	81°04'56''	0	na	0	0	0	0	3	0	0	0	0	0	0	na	0	0	0	0	0	0	0	0	0	0	7	0	0	0	0	0	0	0	0
2012	150	2012-05-29	S	24°42'78''	81°04'56''	1	na	0	0	0	0	59	0	0	0	0	0	0	na	0	0	0	0	0	0	0	0	4	0	6	0	0	0	0	0	0	0	0
2012	156	2012-06-04	S	24°42'78''	81°04'56''	0	na	0	2	0	0	15	0	0	1	0	0	0	na	0	0	0	0	0	0	0	0	0	0	1	0	0	0	0	0	0	0	0
2012	163	2012-06-11	S	24°42'78''	81°04'56''	0	na	0	0	0	0	3	0	0	0	0	0	0	na	0	0	0	0	0	0	0	0	0	0	7	0	0	0	0	0	0	0	0
2012	170	2012-06-18	S	24°42'78''	81°04'56''	0	na	0	0	0	0	0	0	0	0	0	0	0	na	0	0	0	0	0	0	0	0	0	0	0	0	0	0	0	0	0	0	0
2012	177	2012-06-25	U	24°42'78''	81°04'56''	0	na	0	0	0	0	3	0	0	0	0	0	0	na	0	0	0	0	0	0	0	0	0	0	64	0	0	0	0	0	0	0	0
2012	184	2012-07-02	U	24°42'78''	81°04'56''	1	na	0	0	0	0	16	0	0	0	0	0	0	na	0	0	0	0	0	0	0	0	0	0	0	0	0	0	0	0	0	0	0
2012	191	2012-07-09	U	24°42'78''	81°04'56''	0	na	0	0	0	0	21	0	0	0	0	0	0	na	0	0	0	0	0	0	0	0	0	0	28	0	0	0	0	0	0	0	0
2012	198	2012-07-16	U	24°42'78''	81°04'56''	0	na	0	3	0	0	35	0	0	0	0	0	0	na	0	0	0	0	0	0	0	0	0	0	4	0	0	0	0	0	0	0	0
2012	208	2012-07-26	U	24°42'78''	81°04'56''	2	na	0	0	0	0	6	0	0	0	0	0	0	na	0	0	0	0	0	0	0	0	1	0	83	0	0	0	0	0	0	0	0
2012	212	2012-07-30	U	24°42'78''	81°04'56''	1	na	0	0	0	0	1	0	0	0	0	0	0	na	0	0	1	0	0	0	0	0	1	0	4	0	0	0	0	0	0	0	0
2012	219	2012-08-06	U	24°42'78''	81°04'56''	0	na	0	0	0	0	0	0	0	0	0	0	0	na	0	0	0	0	0	0	0	0	0	0	38	0	0	0	0	0	0	0	0
2012	233	2012-08-20	U	24°42'78''	81°04'56''	1	na	0	0	0	0	1	0	0	0	0	0	0	na	0	0	1	0	0	0	0	0	1	0	4	0	0	0	0	0	0	0	0
2012	241	2012-08-28	U	24°42'78''	81°04'56''	0	na	0	0	0	0	11	0	0	0	0	0	0	na	0	0	0	0	0	0	0	0	0	0	6	0	0	0	0	0	0	0	0
2012	248	2012-09-04	U	24°42'78''	81°04'56''	0	na	0	0	0	0	0	0	0	0	0	0	0	na	0	0	0	0	0	0	0	0	0	0	0	0	0	0	0	0	0	0	0
2012	254	2012-09-10	U	24°42'78''	81°04'56''	0	na	0	0	0	0	2	0	0	0	0	0	0	na	0	0	0	0	0	0	0	0	0	0	9	0	0	0	0	0	0	0	0
2012	261	2012-09-17	U	24°42'78''	81°04'56''	0	na	0	0	0	0	14	0	0	0	0	0	0	na	0	0	0	0	0	0	0	0	0	0	39	0	0	0	0	0	0	0	0
2012	268	2012-09-24	F	24°42'78''	81°04'56''	0	na	0	0	0	0	4	0	0	0	0	0	0	na	0	0	0	0	0	0	0	0	0	0	10	0	0	0	0	0	0	0	0
2012	275	2012-10-01	F	24°42'78''	81°04'56''	0	na	0	0	0	0	42	0	0	0	0	0	0	na	0	0	0	0	0	0	0	0	2	0	36	0	0	0	0	0	0	0	0
2012	284	2012-10-10	F	24°42'78''	81°04'56''	0	na	0	0	0	0	9	0	0	0	0	0	0	na	0	0	0	0	0	0	0	0	0	0	72	0	0	0	0	0	0	0	0
2012	289	2012-10-15	F	24°42'78''	81°04'56''	1	na	0	0	0	0	13	0	0	0	0	0	0	na	0	0	0	0	0	0	0	0	1	0	16	0	0	0	0	0	0	0	0
2012	296	2012-10-22	F	24°42'78''	81°04'56''	0	na	0	0	0	0	0	0	0	1	0	0	0	na	0	0	0	0	0	0	0	0	1	0	21	0	0	0	0	0	0	0	0
2012	304	2012-10-30	F	24°42'78''	81°04'56''	0	na	0	0	0	0	0	0	0	1	0	0	0	na	0	0	0	0	0	0	11	0	0	0	47	0	0	0	0	0	0	0	0
2012	310	2012-11-05	F	24°42'78''	81°04'56''	0	na	0	0	0	0	6	0	0	0	0	0	0	na	0	0	0	0	0	0	0	0	1	0	0	0	0	0	0	0	0	0	0
2012	318	2012-11-13	F	24°42'78''	81°04'56''	0	na	0	0	0	0	0	0	0	0	0	0	0	na	0	0	0	0	0	0	0	0	0	0	21	0	0	0	0	0	0	0	0
2012	324	2012-11-19	F	24°42'78''	81°04'56''	0	na	0	0	0	0	2	0	0	0	0	0	0	na	0	0	0	0	0	0	1	0	1	0	1	0	0	0	0	0	0	0	0
2012	331	2012-11-26	F	24°42'78''	81°04'56''	0	na	0	0	0	0	3	0	0	0	0	0	0	na	0	0	0	0	0	0	0	0	2	0	14	0	0	0	0	0	0	0	0
2012	338	2012-12-03	F	24°42'78''	81°04'56''	0	na	0	0	0	0	2	0	0	0	0	0	0	na	0	0	0	0	0	0	0	0	0	0	1	0	0	0	0	0	0	0	0
2012	345	2012-12-10	F	24°42'78''	81°04'56''	0	na	0	0	0	0	5	0	0	0	0	0	0	na	0	0	0	0	0	0	0	0	0	0	17	0	0	0	0	0	0	0	0
2012	352	2012-12-17	F	24°42'78''	81°04'56''	1	na	0	0	0	0	2	0	0	0	0	0	0	na	0	0	0	0	0	0	0	0	1	0	0	0	0	0	0	0	0	0	0
2012	362	2012-12-27	W	24°42'78''	81°04'56''	0	na	0	0	0	0	0	0	0	0	0	0	0	na	0	0	0	0	0	0	0	0	2	0	8	0	0	0	0	0	0	0	0
2013	3	2013-01-03	W	24°42'78''	81°04'56''	0	na	0	0	0	0	0	0	0	0	0	0	0	na	0	0	0	0	0	0	0	0	0	0	0	0	0	0	0	0	0	0	0
2013	7	2013-01-07	W	24°42'78''	81°04'56''	0	na	0	0	0	0	0	0	0	0	0	0	0	na	0	0	0	0	0	0	0	0	0	0	0	0	0	0	0	0	0	0	0
2013	14	2013-01-14	W	24°42'78''	81°04'56''	0	na	0	0	0	0	0	0	0	1	0	0	0	na	0	0	0	0	0	0	0	0	1	0	8	0	0	0	0	0	0	0	0
2013	22	2013-01-22	W	24°42'78''	81°04'56''	0	na	0	0	0	0	0	0	0	0	0	0	0	na	0	0	0	0	0	0	0	0	2	0	11	0	0	0	0	0	0	0	0
2013	28	2013-01-28	W	24°42'78''	81°04'56''	0	na	0	0	0	0	0	0	0	0	0	0	0	na	0	0	0	0	0	0	0	0	0	0	0	0	0	0	0	0	0	0	0
2013	35	2013-02-04	W	24°42'78''	81°04'56''	0	na	0	0	0	0	0	0	0	0	0	0	0	na	0	0	0	0	0	0	0	0	13	0	1	0	0	0	0	0	0	0	0
2013	42	2013-02-11	W	24°42'78''	81°04'56''	0	na	0	0	0	0	0	0	0	0	0	0	0	na	0	0	0	0	0	0	0	0	4	0	23	0	0	0	0	0	0	0	0
2013	50	2013-02-19	W	24°42'78''	81°04'56''	0	na	0	0	0	0	1	0	0	0	0	0	0	na	0	0	0	0	0	0	0	0	4	0	6	0	0	0	0	0	0	0	0
2013	56	2013-02-25	W	24°42'78''	81°04'56''	0	na	0	0	0	0	0	0	0	0	0	0	0	na	0	0	0	0	0	0	0	0	0	0	2	0	0	0	0	0	0	0	0
2013	64	2013-03-05	W	24°42'78''	81°04'56''	0	na	0	0	0	0	0	0	0	1	0	0	0	na	0	0	0	0	0	0	0	0	1	0	18	0	0	0	0	0	0	0	0
2013	78	2013-03-19	W	24°42'78''	81°04'56''	0	na	0	0	0	0	0	0	0	0	0	0	0	na	0	0	0	0	0	0	0	0	0	0	3	0	0	0	0	0	0	0	0
2013	84	2013-03-25	S	24°42'78''	81°04'56''	0	na	0	0	0	0	0	0	0	0	0	0	0	na	0	0	0	0	0	0	0	0	2	0	0	0	0	0	0	0	0	0	0
2013	92	2013-04-02	S	24°42'78''	81°04'56''	1	na	0	0	0	0	0	0	0	0	0	0	0	na	0	0	0	0	0	0	0	0	0	0	1	0	0	0	0	0	0	0	0
2013	98	2013-04-08	S	24°42'78''	81°04'56''	0	na	0	0	0	0	0	0	0	0	0	0	0	na	0	0	0	0	0	0	0	0	0	0	1	0	0	0	0	0	0	0	0
2013	106	2013-04-15	S	24°42'78''	81°04'56''	0	na	0	0	0	0	1	0	0	0	0	0	0	na	0	0	0	0	0	0	0	0	1	0	11	0	0	0	0	0	0	0	0
2013	112	2013-04-22	S	24°42'78''	81°04'56''	0	na	0	0	0	0	2	0	0	0	0	0	0	na	0	0	0	0	0	0	0	0	0	0	10	0	0	0	0	0	0	0	0
2013	119	2013-04-29	S	24°42'78''	81°04'56''	0	na	0	0	0	0	5	0	0	1	0	0	0	na	0	0	0	0	0	0	0	0	3	0	283	0	0	0	0	0	0	0	0
2013	126	2013-05-06	S	24°42'78''	81°04'56''	3	na	0	0	0	0	19	0	0	0	0	0	0	na	0	0	0	0	0	0	0	0	4	0	3	0	0	0	0	0	0	0	0
2013	134	2013-05-14	S	24°42'78''	81°04'56''	0	na	0	0	0	0	2	0	0	0	1	0	0	na	0	0	0	0	0	0	0	0	0	0	44	0	0	0	0	0	0	0	0
2013	140	2013-05-20	S	24°42'78''	81°04'56''	0	na	0	0	0	0	1	0	0	1	0	0	0	na	0	0	0	0	0	0	0	0	0	0	61	0	0	0	0	0	0	0	0
2013	149	2013-05-29	S	24°42'78''	81°04'56''	0	na	0	0	0	0	0	0	0	0	0	0	0	na	0	0	0	0	0	0	0	0	0	0	20	0	0	0	0	0	0	0	0
2013	154	2013-06-03	S	24°42'78''	81°04'56''	2	na	0	0	0	0	6	0	0	0	0	0	0	na	0	0	0	0	0	0	0	0	7	0	15	0	0	0	7	0	0	0	0
2013	162	2013-06-11	S	24°42'78''	81°04'56''	0	na	0	0	0	0	1	0	0	0	0	0	0	na	0	0	0	0	0	0	0	0	0	0	2	0	0	0	0	0	0	0	0
2013	170	2013-06-19	S	24°42'78''	81°04'56''	9	na	0	0	0	0	6	0	0	0	0	0	0	na	0	0	0	0	0	0	0	0	2	0	17	0	0	0	0	0	0	0	0
2013	183	2013-07-02	U	24°42'78''	81°04'56''	6	na	0	2	0	0	4	0	0	0	0	0	0	na	0	0	0	0	0	0	0	0	0	0	6	0	0	0	0	0	0	0	0
2013	203	2013-07-22	U	24°42'78''	81°04'56''	0	na	0	0	0	0	2	0	0	0	0	0	0	na	0	0	0	0	0	0	0	0	0	0	0	0	0	0	1	0	0	0	0
2013	210	2013-07-29	U	24°42'78''	81°04'56''	0	na	0	2	0	0	9	0	0	0	0	0	0	na	0	0	0	0	0	0	0	0	0	0	4	0	0	0	0	0	0	0	0
2013	217	2013-08-05	U	24°42'78''	81°04'56''	5	na	0	0	0	0	15	0	0	0	0	0	0	na	0	0	0	0	0	0	0	0	6	0	31	0	0	0	0	0	0	0	0
2013	224	2013-08-12	U	24°42'78''	81°04'56''	1	na	0	0	0	0	0	0	0	0	0	0	0	na	0	0	0	0	0	0	0	0	0	0	0	0	0	0	0	0	0	0	0
2013	231	2013-08-19	U	24°42'78''	81°04'56''	1	na	0	0	0	0	1	0	0	0	0	0	0	na	0	0	0	0	0	0	0	0	0	0	9	0	0	0	0	0	0	0	0
2013	238	2013-08-26	U	24°42'78''	81°04'56''	0	na	0	0	0	0	0	0	0	0	0	0	0	na	0	0	0	0	0	0	0	0	0	0	0	0	0	0	0	0	0	0	0
2013	246	2013-09-03	U	24°42'78''	81°04'56''	0	na	0	0	0	0	1	0	0	0	0	0	0	na	0	0	0	0	0	0	0	0	1	0	8	0	0	0	0	0	0	0	0
2013	252	2013-09-09	U	24°42'78''	81°04'56''	0	na	0	0	0	0	1	0	0	0	0	0	0	na	0	0	0	0	0	0	0	0	0	0	20	0	0	0	0	0	0	0	0
2013	259	2013-09-16	U	24°42'78''	81°04'56''	0	na	0	0	0	0	2	0	0	0	0	0	0	na	0	0	0	0	0	0	0	0	0	0	38	0	0	0	0	0	0	0	0
2013	266	2013-09-23	F	24°42'78''	81°04'56''	0	na	0	0	0	0	0	0	0	0	0	0	0	na	0	0	0	0	0	0	0	0	0	0	2	0	0	0	0	0	0	0	0
2013	273	2013-09-30	F	24°42'78''	81°04'56''	0	na	0	0	0	0	5	0	0	2	0	0	0	na	0	0	0	0	0	0	0	0	0	0	311	0	0	0	0	0	0	0	0
2013	280	2013-10-07	F	24°42'78''	81°04'56''	0	na	0	1	0	0	0	0	0	0	0	0	0	na	0	0	0	0	0	0	0	0	0	0	1	0	0	0	0	0	0	0	0
2013	288	2013-10-15	F	24°42'78''	81°04'56''	0	na	0	0	0	0	3	0	0	0	0	0	0	na	0	0	0	0	0	0	0	0	0	0	0	0	0	0	0	0	0	0	0
2013	294	2013-10-21	F	24°42'78''	81°04'56''	0	na	0	0	0	0	2	0	0	0	0	0	0	na	0	0	0	0	0	0	0	0	0	0	33	0	0	0	0	0	0	0	0
2013	301	2013-10-28	F	24°42'78''	81°04'56''	0	na	0	0	0	0	0	0	0	0	0	0	0	na	0	0	0	0	0	0	0	0	0	0	1	0	0	0	0	0	0	0	0
2013	308	2013-11-04	F	24°42'78''	81°04'56''	0	na	0	0	0	0	0	0	0	0	0	0	0	na	0	0	0	0	0	0	0	0	0	0	16	0	0	0	0	0	0	0	0
2013	316	2013-11-12	F	24°42'78''	81°04'56''	0	na	0	0	0	0	1	0	0	0	0	0	0	na	0	0	0	0	0	0	0	0	0	0	5	0	0	0	0	0	0	0	0
2013	323	2013-11-19	F	24°42'78''	81°04'56''	0	na	0	0	0	0	0	0	0	0	0	0	0	na	0	0	0	0	0	0	0	0	0	0	1	0	0	0	0	0	0	0	0
2013	337	2013-12-03	F	24°42'78''	81°04'56''	0	na	0	0	0	0	5	0	0	0	0	0	0	na	0	0	0	0	0	0	0	0	0	0	19	0	0	0	0	0	0	0	0
2013	344	2013-12-10	F	24°42'78''	81°04'56''	4	na	0	0	0	0	1	0	0	0	0	0	0	na	0	0	0	0	0	0	0	0	0	0	6	0	0	0	0	0	0	0	0
2013	350	2013-12-16	F	24°42'78''	81°04'56''	0	na	0	0	0	0	6	0	0	0	0	0	0	na	0	0	0	0	0	0	0	0	0	0	5	0	0	0	0	0	0	0	0
2013	357	2013-12-23	W	24°42'78''	81°04'56''	0	na	0	0	0	0	8	0	0	0	0	0	0	na	0	0	0	0	0	0	0	0	0	0	1	0	0	0	0	0	0	0	0
2013	360	2013-12-26	W	24°42'78''	81°04'56''	2	na	0	0	0	0	2	0	0	0	0	0	0	na	0	0	0	0	0	0	0	0	0	0	7	0	0	0	0	0	0	0	0
2014	7	2014-01-07	W	24°42'78''	81°04'56''	0	na	0	0	0	0	0	0	0	0	0	0	0	0	0	0	0	0	0	0	0	0	0	0	0	0	0	0	0	0	0	0	0
2014	13	2014-01-13	W	24°42'78''	81°04'56''	0	na	0	0	0	0	0	0	0	0	0	0	0	0	0	0	0	0	0	0	0	0	0	0	1	0	0	0	0	0	0	0	0
2014	21	2014-01-21	W	24°42'78''	81°04'56''	0	na	0	0	0	0	2	0	0	0	0	0	0	0	0	0	0	0	0	0	0	0	0	0	10	0	0	0	0	0	0	0	0
2014	27	2014-01-27	W	24°42'78''	81°04'56''	4	na	0	0	0	0	0	0	0	0	0	0	0	0	0	0	0	0	0	0	0	0	0	0	5	0	0	0	0	0	0	0	0
2014	34	2014-02-03	W	24°42'78''	81°04'56''	1	na	0	0	0	0	0	0	0	0	0	0	0	0	0	0	0	0	0	0	0	0	0	0	55	0	0	0	0	0	0	0	0
2014	42	2014-02-11	W	24°42'78''	81°04'56''	1	na	0	0	0	0	3	0	0	1	0	0	0	0	0	0	0	0	0	0	0	0	1	0	0	0	0	0	0	0	0	0	0
2014	49	2014-02-18	W	24°42'78''	81°04'56''	6	na	0	0	0	0	1	0	0	0	0	0	0	0	0	0	0	0	0	0	0	0	1	0	17	0	0	0	0	0	0	0	0
2014	55	2014-02-24	W	24°42'78''	81°04'56''	2	na	0	0	0	0	0	0	0	0	0	0	0	0	0	0	0	0	0	0	0	0	0	0	0	0	0	0	0	0	0	0	0
2014	62	2014-03-03	W	24°42'78''	81°04'56''	4	na	0	0	0	0	1	0	0	0	0	0	0	0	0	0	0	0	0	0	0	0	0	0	3	0	0	0	0	0	0	0	0
2014	69	2014-03-10	W	24°42'78''	81°04'56''	5	na	0	0	0	0	1	0	0	0	0	0	0	0	0	0	0	0	0	0	0	0	0	0	8	0	0	0	0	0	0	0	0
2014	77	2014-03-18	W	24°42'78''	81°04'56''	0	na	0	0	0	0	0	0	0	0	0	0	0	0	0	0	0	0	0	0	0	0	0	0	0	0	0	0	0	0	0	0	0
2014	83	2014-03-24	S	24°42'78''	81°04'56''	1	na	0	0	0	0	0	0	0	0	0	0	0	0	0	0	0	0	0	0	0	0	1	0	16	0	0	0	0	0	0	0	0
2014	98	2014-04-08	S	24°42'78''	81°04'56''	0	na	0	0	0	0	0	0	0	0	0	0	0	0	0	0	0	0	0	0	0	0	1	0	108	0	0	0	0	0	0	0	0
2014	104	2014-04-14	S	24°42'78''	81°04'56''	0	na	0	0	0	0	1	0	0	1	0	0	0	0	0	0	1	0	0	0	0	0	2	0	23	0	0	0	0	0	0	0	0
2014	111	2014-04-21	S	24°42'78''	81°04'56''	2	na	0	0	0	0	0	0	0	0	0	0	0	0	0	0	0	0	0	0	0	0	0	0	2	0	0	0	0	0	0	0	0
2014	120	2014-04-30	S	24°42'78''	81°04'56''	0	na	0	0	0	0	0	0	0	0	0	0	0	0	0	0	0	0	0	0	0	0	0	0	0	0	0	0	0	0	0	0	0
2014	132	2014-05-12	S	24°42'78''	81°04'56''	0	na	0	0	0	0	2	0	0	0	0	0	0	0	0	0	0	0	0	0	0	0	1	0	48	0	0	0	0	0	0	0	0
2014	139	2014-05-19	S	24°42'78''	81°04'56''	0	na	0	0	0	0	0	0	0	0	0	0	0	0	0	0	0	0	0	0	0	0	3	0	225	0	0	0	0	0	0	0	0
2014	153	2014-06-02	S	24°42'78''	81°04'56''	0	na	0	0	0	0	0	0	0	0	0	0	0	0	0	0	0	0	0	0	0	0	0	0	0	0	0	0	0	0	0	0	0
2014	160	2014-06-09	S	24°42'78''	81°04'56''	0	na	0	0	0	0	0	0	0	0	0	0	0	0	0	0	0	0	0	0	0	0	0	0	0	0	0	0	0	0	0	0	0
2014	167	2014-06-16	S	24°42'78''	81°04'56''	0	na	0	0	0	0	0	0	0	0	0	0	0	0	0	0	0	0	0	0	0	0	0	0	0	0	0	0	0	0	0	0	0
2014	174	2014-06-23	U	24°42'78''	81°04'56''	0	na	0	0	0	0	148	0	0	0	0	0	0	0	0	0	0	0	0	0	0	0	0	0	45	0	0	0	0	0	0	0	0
2014	181	2014-06-30	U	24°42'78''	81°04'56''	0	na	0	0	0	0	47	0	0	0	0	0	0	0	0	0	0	0	0	0	0	0	0	0	0	0	0	0	0	0	0	0	0
2014	188	2014-07-07	U	24°42'78''	81°04'56''	3	na	0	0	0	0	13	0	0	0	0	0	0	0	0	0	0	0	0	0	0	0	0	0	182	0	0	0	0	0	0	0	0
2014	195	2014-07-14	U	24°42'78''	81°04'56''	0	na	0	0	0	0	4	0	0	0	0	0	0	0	0	0	0	0	0	0	0	0	0	0	38	0	0	0	0	0	0	0	0
2014	202	2014-07-21	U	24°42'78''	81°04'56''	0	na	0	0	0	0	1,053.00	0	0	0	0	0	0	0	0	0	0	0	0	0	0	0	0	0	3	0	0	0	0	0	0	0	0
2014	209	2014-07-28	U	24°42'78''	81°04'56''	0	na	0	0	0	0	31	0	0	0	0	0	0	0	0	0	0	0	0	0	0	0	0	0	17	0	0	0	0	0	0	0	0
2014	216	2014-08-04	U	24°42'78''	81°04'56''	0	na	0	0	0	0	568	0	0	0	0	0	0	0	0	0	0	0	0	0	0	0	0	0	34	0	0	0	0	0	0	0	0
2014	223	2014-08-11	U	24°42'78''	81°04'56''	0	na	0	0	0	0	8	0	0	0	0	0	0	0	0	0	0	0	0	0	0	0	0	0	5	0	0	0	3	0	0	0	0
2014	230	2014-08-18	U	24°42'78''	81°04'56''	0	na	0	0	0	0	5	0	0	0	0	0	0	0	0	0	1	0	0	0	0	0	0	0	5	0	0	0	0	0	0	0	0
2014	237	2014-08-25	U	24°42'78''	81°04'56''	0	na	0	0	0	0	26	0	0	8	0	0	0	0	0	0	0	0	0	0	0	0	0	0	132	0	0	0	0	0	0	0	0
2014	244	2014-09-01	U	24°42'78''	81°04'56''	0	na	0	0	0	0	30	0	0	0	0	0	0	0	0	0	0	0	0	0	0	0	0	0	43	0	0	0	0	0	0	0	0
2014	258	2014-09-15	U	24°42'78''	81°04'56''	0	na	0	0	0	0	20	0	0	0	0	0	0	0	0	0	0	0	0	0	0	0	0	0	31	0	0	0	0	0	0	0	0
2014	265	2014-09-22	F	24°42'78''	81°04'56''	2	na	0	0	0	0	0	0	0	0	0	0	0	0	0	0	0	0	0	0	0	0	0	0	0	0	0	0	0	0	0	0	0
2014	272	2014-09-29	F	24°42'78''	81°04'56''	2	na	0	0	0	0	1	0	0	0	0	0	0	0	0	0	0	0	0	0	0	0	0	0	0	0	0	0	0	0	0	0	0
2014	279	2014-10-06	F	24°42'78''	81°04'56''	3	na	0	0	0	0	3	0	0	0	0	0	0	0	0	0	1	0	0	0	0	0	0	0	11	0	0	0	1	0	0	0	0
2014	287	2014-10-14	F	24°42'78''	81°04'56''	1	na	0	0	0	0	29	0	0	0	0	0	0	0	0	0	2	0	0	0	0	0	1	0	258	0	0	0	0	0	0	0	0
2014	293	2014-10-20	F	24°42'78''	81°04'56''	0	na	0	0	0	0	9	0	0	0	0	0	0	0	0	0	4	0	0	0	0	0	0	0	24	0	0	0	0	0	0	0	0
2014	300	2014-10-37	F	24°42'78''	81°04'56''	0	na	0	0	0	0	0	0	0	0	0	0	0	0	0	0	1	0	0	0	0	0	0	0	0	0	0	0	0	0	0	0	0
2014	307	2014-11-03	F	24°42'78''	81°04'56''	3	na	0	0	0	0	13	0	0	0	0	0	0	1	0	0	0	0	0	0	3	0	0	0	112	0	0	0	0	0	0	0	0
2014	316	2014-11-12	F	24°42'78''	81°04'56''	0	na	0	0	0	0	0	0	0	0	0	0	0	0	0	0	0	0	0	0	0	0	0	0	0	0	0	0	0	0	0	0	0
2014	321	2014-11-17	F	24°42'78''	81°04'56''	0	na	0	0	0	0	4	0	0	0	0	0	0	0	0	0	5	0	0	0	2	0	0	0	47	0	0	0	0	0	0	0	0
2014	329	2014-11-25	F	24°42'78''	81°04'56''	0	na	0	0	0	0	4	0	0	0	0	0	0	0	0	0	3	0	0	0	3	0	0	0	24	0	0	0	0	0	0	0	0
2014	336	2014-12-02	F	24°42'78''	81°04'56''	0	na	0	0	0	0	33	0	0	0	0	0	0	0	0	3	4	0	0	0	0	0	0	0	94	0	0	0	0	0	0	0	0
2014	342	2014-12-08	F	24°42'78''	81°04'56''	1	na	0	0	0	0	1	0	0	0	0	0	0	0	0	1	1	0	0	0	0	0	0	0	8	0	0	0	0	0	0	0	0
2014	349	2014-12-15	F	24°42'78''	81°04'56''	1	na	0	0	0	0	1	0	0	0	0	0	0	0	0	0	0	0	0	0	0	0	2	0	16	0	0	0	0	0	0	0	0
2014	356	2014-12-22	W	24°42'78''	81°04'56''	0	na	0	0	0	0	3	0	0	0	0	0	0	0	0	0	0	0	0	0	0	0	0	0	11	0	0	0	0	0	0	0	0
2014	364	2014-12-30	W	24°42'78''	81°04'56''	0	na	0	0	0	0	0	0	0	0	0	0	0	0	0	0	2	0	0	0	0	0	0	0	6	0	0	0	0	0	0	0	0
2015	6	2015-01-06	W	24°42'78''	81°04'56''	0	na	0	0	0	0	6	0	0	0	0	0	0	0	0	0	2	0	0	0	11	0	0	0	7	0	0	0	0	0	0	0	0
2015	12	2015-01-12	W	24°42'78''	81°04'56''	2	na	0	0	0	0	4	0	0	0	0	0	0	0	0	0	3	0	0	0	0	0	0	0	14	0	0	0	0	0	0	0	0
2015	21	2015-01-21	W	24°42'78''	81°04'56''	0	na	0	0	0	0	2	0	0	0	0	0	0	0	0	0	3	0	0	0	0	0	0	0	13	0	0	0	0	0	0	0	0
2015	26	2015-01-26	W	24°42'78''	81°04'56''	0	na	0	0	0	0	2	0	0	1	0	0	0	0	0	0	12	0	0	0	0	0	0	0	12	0	0	0	0	0	0	0	0
2015	33	2015-02-33	W	24°42'78''	81°04'56''	1	na	0	0	0	0	0	0	0	0	0	0	0	0	0	0	1	0	0	0	0	0	0	0	16	0	0	0	0	0	0	0	0
2015	40	2015-02-09	W	24°42'78''	81°04'56''	0	na	0	0	0	0	4	0	0	0	0	0	0	0	0	0	3	0	0	0	0	0	0	0	24	0	0	0	0	0	0	0	0
2015	48	2015-02-17	W	24°42'78''	81°04'56''	4	na	0	0	0	0	1	0	0	0	0	0	0	0	0	0	1	0	0	0	0	0	0	0	30	0	0	0	0	0	0	0	0
2015	54	2015-02-23	W	24°42'78''	81°04'56''	1	na	0	0	0	0	1	0	0	0	0	0	0	0	0	0	0	0	0	0	0	0	0	0	20	0	0	0	0	0	0	0	0
2015	61	2015-03-02	W	24°42'78''	81°04'56''	0	na	0	0	0	0	0	0	0	0	0	0	0	0	0	0	0	0	0	0	0	0	0	0	77	0	0	0	0	0	0	0	0
2015	68	2015-03-09	W	24°42'78''	81°04'56''	0	na	0	0	0	0	2	0	0	1	0	0	0	0	0	0	0	0	0	0	0	0	0	0	82	0	0	0	0	0	0	0	0
2015	75	2015-03-16	W	24°42'78''	81°04'56''	2	na	0	0	0	0	0	0	0	0	0	0	0	0	0	0	0	0	0	0	0	0	0	0	31	0	0	0	0	0	0	0	0
2015	83	2015-03-24	S	24°42'78''	81°04'56''	0	na	0	0	0	0	0	0	0	0	0	0	0	0	0	0	0	0	0	0	0	0	0	0	58	0	0	0	0	0	0	0	0
2015	89	2015-03-30	S	24°42'78''	81°04'56''	1	na	0	0	0	0	1	0	0	0	0	0	0	0	0	0	0	0	0	0	0	0	0	0	3	0	0	0	0	0	0	0	0
2015	96	2015-04-06	S	24°42'78''	81°04'56''	0	na	0	0	0	0	3	0	0	2	0	0	0	0	0	0	2	0	0	0	0	0	0	0	74	0	0	0	0	0	0	0	0
2015	103	2015-04-13	S	24°42'78''	81°04'56''	2	na	0	0	0	0	0	0	0	0	0	0	0	0	0	0	0	0	0	0	0	0	0	0	12	0	0	0	0	0	0	0	0
2015	110	2015-04-20	S	24°42'78''	81°04'56''	1	na	0	0	0	0	0	0	0	0	0	0	0	0	0	0	0	0	0	0	0	0	0	0	22	0	0	0	0	0	0	0	0
2015	117	2015-04-27	S	24°42'78''	81°04'56''	3	na	0	0	0	0	6	0	0	1	0	0	0	0	0	0	0	0	0	0	0	0	0	0	22	0	0	0	0	0	0	0	0
2015	124	2015-05-04	S	24°42'78''	81°04'56''	1	na	0	0	0	0	9	0	0	0	0	0	0	0	0	0	0	0	0	0	0	0	0	0	77	0	0	0	0	0	0	0	0
2015	131	2015-05-11	S	24°42'78''	81°04'56''	1	na	0	0	0	0	3	0	0	0	0	0	0	0	0	0	3	0	0	0	0	0	0	0	102	0	0	0	0	0	0	0	0
2015	138	2015-05-18	S	24°42'78''	81°04'56''	4	na	0	0	0	0	0	0	0	0	0	0	0	0	0	0	0	0	0	0	0	0	0	0	137	0	0	0	0	0	0	0	0
2015	146	2015-05-26	S	24°42'78''	81°04'56''	4	na	0	0	0	0	8	0	0	0	0	0	0	0	0	0	0	0	0	0	0	0	0	0	1,288.00	0	0	0	0	0	0	0	0
2015	152	2015-06-01	S	24°42'78''	81°04'56''	2	na	0	0	0	0	1	0	0	0	0	0	0	0	0	0	5	0	0	0	0	0	0	0	149	0	0	0	0	0	0	0	0
2015	159	2015-06-08	S	24°42'78''	81°04'56''	0	na	0	0	0	0	44	0	0	0	0	0	0	0	0	0	0	0	0	0	0	0	0	0	224	0	0	0	2	0	0	0	0
2015	166	2015-06-15	S	24°42'78''	81°04'56''	2	na	0	0	0	0	12	0	0	2	0	0	0	0	0	0	4	0	0	0	0	0	0	0	202	0	0	0	0	0	0	0	0
2015	173	2015-06-22	U	24°42'78''	81°04'56''	5	na	0	0	0	0	0	0	0	0	0	0	0	0	0	0	5	0	0	0	0	0	0	0	64	0	0	0	0	0	0	0	0
2015	180	2015-06-29	U	24°42'78''	81°04'56''	1	na	0	0	0	0	0	0	0	0	0	0	0	0	0	0	0	0	0	0	0	0	0	0	3	0	0	0	0	0	0	0	0
2015	187	2015-07-06	U	24°42'78''	81°04'56''	0	na	0	0	0	0	0	0	0	0	0	0	0	0	0	0	0	0	0	0	0	0	0	0	6	0	0	0	0	0	0	0	0
2015	194	2015-07-13	U	24°42'78''	81°04'56''	1	na	0	0	0	0	0	0	0	0	0	0	0	0	0	0	0	0	0	0	0	0	0	0	5	0	0	0	0	0	0	0	0
2015	201	2015-07-20	U	24°42'78''	81°04'56''	0	na	0	0	0	0	3	0	0	0	0	0	0	0	0	0	0	0	0	0	0	0	0	0	1	0	0	0	0	0	0	0	0
2015	208	2015-07-27	U	24°42'78''	81°04'56''	0	na	0	1	0	0	46	0	0	0	0	0	0	0	0	0	0	0	0	0	0	0	0	0	13	0	0	0	0	0	0	0	0
2015	215	2015-08-03	U	24°42'78''	81°04'56''	0	na	0	0	0	0	12	0	0	0	0	0	0	0	0	0	1	0	0	0	0	0	0	0	35	0	0	0	0	0	0	0	0
2015	222	2015-08-10	U	24°42'78''	81°04'56''	0	na	0	0	0	0	17	0	0	1	0	0	0	0	0	0	1	0	0	0	0	0	0	0	68	0	0	0	0	0	0	0	0
2015	229	2015-08-17	U	24°42'78''	81°04'56''	0	na	0	0	0	0	8	0	0	2	0	0	0	0	0	0	0	0	0	0	0	0	0	0	91	0	0	0	0	0	0	0	0
2015	236	2015-08-24	U	24°42'78''	81°04'56''	0	na	0	0	0	0	6	0	0	1	0	0	0	0	0	0	1	0	0	0	0	0	0	0	25	0	0	0	0	0	0	0	0
2015	243	2015-08-31	U	24°42'78''	81°04'56''	0	na	0	0	0	0	153	0	0	0	0	0	0	0	0	0	3	0	0	0	0	0	0	0	9	0	0	0	0	0	0	0	0
2015	251	2015-09-08	U	24°42'78''	81°04'56''	0	na	0	0	0	0	340	0	0	0	0	0	0	15	0	0	3	0	0	0	0	0	0	0	34	0	0	0	0	0	0	0	0
2015	258	2015-09-15	U	24°42'78''	81°04'56''	0	na	0	0	0	0	25	0	0	1	0	0	0	2	0	0	3	0	0	0	0	0	0	0	85	0	0	0	0	0	0	0	0
2015	264	2015-09-21	U	24°42'78''	81°04'56''	0	na	0	0	0	0	135	0	0	0	0	0	0	0	0	0	1	0	0	0	0	0	0	0	5	0	0	0	0	0	0	0	0
2015	271	2015-09-28	F	24°42'78''	81°04'56''	0	na	0	0	0	0	32	0	0	0	0	0	0	0	0	0	3	0	0	0	0	0	0	0	21	0	0	0	3	0	0	4	0
2015	278	2015-10-05	F	24°42'78''	81°04'56''	0	na	0	2	0	0	34	0	0	0	0	0	0	0	0	0	3	0	0	0	0	0	0	0	10	0	0	0	0	0	0	0	0
2015	286	2015-10-13	F	24°42'78''	81°04'56''	1	na	0	0	0	0	8	0	0	0	0	0	0	0	0	0	1	0	0	0	0	0	0	0	20	0	0	0	0	0	0	0	0
2015	292	2015-10-19	F	24°42'78''	81°04'56''	0	na	0	0	0	0	11	0	0	0	0	0	0	0	0	0	0	0	0	0	3	0	0	0	32	0	0	0	0	0	0	0	0
2015	299	2015-10-26	F	24°42'78''	81°04'56''	0	na	0	0	0	0	19	0	0	1	0	0	0	0	0	0	5	0	0	0	0	0	0	0	27	0	0	0	0	0	0	0	0
2015	306	2015-11-02	F	24°42'78''	81°04'56''	0	na	0	0	0	0	6	0	0	0	0	0	0	0	0	0	0	0	0	0	0	0	1	0	20	0	0	0	0	0	0	3	0
2015	313	2015-11-09	F	24°42'78''	81°04'56''	1	na	0	0	0	0	25	0	0	1	0	0	0	0	0	0	10	0	0	0	0	0	0	0	1	0	0	0	0	0	0	4	0
2015	320	2015-11-16	F	24°42'78''	81°04'56''	1	na	0	0	0	0	2	0	0	0	0	0	0	0	0	0	4	0	0	0	0	0	0	0	39	0	0	0	0	0	0	3	0
2015	327	2015-11-23	F	24°42'78''	81°04'56''	0	na	0	0	0	0	14	0	0	0	0	0	0	0	0	0	3	0	0	0	0	0	0	0	37	0	0	0	1	0	0	8	0
2015	334	2015-11-30	F	24°42'78''	81°04'56''	2	na	0	2	0	0	10	0	0	0	0	0	0	0	0	0	0	0	0	0	1	0	0	0	29	0	0	0	0	0	0	9	0
2015	341	2015-12-07	F	24°42'78''	81°04'56''	0	na	0	0	0	0	12	0	0	0	0	0	0	0	0	0	0	0	0	0	0	0	0	0	13	0	0	0	0	0	0	0	0
2015	351	2015-12-17	F	24°42'78''	81°04'56''	0	na	0	0	0	0	120	0	0	0	0	0	0	0	0	0	0	0	0	0	1	0	0	0	22	0	0	0	0	0	0	8	0
2015	355	2015-12-21	F	24°42'78''	81°04'56''	1	na	0	0	0	0	10	0	0	0	0	0	0	0	0	0	0	0	0	0	14	0	0	0	844	0	0	0	0	0	0	3	0
2015	362	2015-12-28	W	24°42'78''	81°04'56''	4	na	0	0	0	0	5	0	0	0	0	0	0	0	0	0	1	0	0	0	0	0	0	0	58	0	0	0	1	0	0	1	0
2016	6	2016-01-06	W	24°42'78''	81°04'56''	0	0	0	0	0	0	2	0	0	1	0	0	0	0	0	0	0	0	0	0	2	0	0	0	38	0	0	0	0	0	0	3	0
2016	11	2016-01-11	W	24°42'78''	81°04'56''	0	0	0	0	0	0	4	0	0	0	0	0	0	0	0	0	2	0	0	0	0	0	0	0	9	0	0	0	0	0	0	5	0
2016	25	2016-01-25	W	24°42'78''	81°04'56''	2	0	0	0	0	0	16	0	0	0	0	0	0	0	0	0	0	0	0	0	0	0	0	0	14	0	0	0	0	0	0	3	0
2016	32	2016-02-01	W	24°42'78''	81°04'56''	2	0	0	0	0	0	3	0	0	0	0	0	0	0	0	0	0	0	0	0	1	0	0	0	2	0	0	0	0	0	0	1	0
2016	46	2016-02-15	W	24°42'78''	81°04'56''	0	0	0	0	0	0	9	0	0	0	0	0	0	0	0	0	0	0	0	0	0	0	0	0	4	0	0	0	0	0	0	4	0
2016	54	2016-02-23	W	24°42'78''	81°04'56''	1	0	0	0	0	0	6	0	0	0	0	0	0	0	0	0	0	0	0	0	0	0	0	0	7	0	0	0	0	0	0	2	0
2016	60	2016-02-29	W	24°42'78''	81°04'56''	0	0	0	0	0	0	1	0	0	0	0	0	0	0	0	0	0	0	0	0	0	0	0	0	14	0	0	0	0	0	0	1	0
2016	67	2016-03-07	W	24°42'78''	81°04'56''	1	0	0	0	0	0	0	0	0	0	0	0	0	0	0	0	1	0	0	0	1	0	0	0	8	0	0	0	0	0	0	1	0
2016	74	2016-03-14	W	24°42'78''	81°04'56''	0	0	0	0	0	0	0	0	0	0	0	0	0	0	0	0	0	0	0	0	0	0	0	0	3	0	0	0	0	0	0	0	0
2016	81	2016-03-21	S	24°42'78''	81°04'56''	0	0	0	0	0	0	22	0	0	0	0	0	0	0	0	0	0	0	0	0	0	0	0	0	1	0	0	0	0	0	0	1	0
2016	88	2016-03-28	S	24°42'78''	81°04'56''	0	0	0	0	0	0	34	0	0	0	0	0	0	0	0	0	0	0	0	0	0	0	0	0	5	0	0	0	0	0	0	0	0
2016	96	2016-04-05	S	24°42'78''	81°04'56''	1	1	0	0	0	0	0	0	0	0	0	0	0	0	0	0	0	0	0	0	0	0	0	0	6	0	0	0	0	0	0	2	0
2016	102	2016-04-11	S	24°42'78''	81°04'56''	3	0	0	0	0	0	0	0	0	0	0	0	0	0	0	0	0	0	0	0	0	0	0	0	9	0	0	0	0	0	0	0	0
2016	109	2016-04-18	S	24°42'78''	81°04'56''	0	0	0	0	0	0	224	0	0	0	0	0	0	0	0	0	0	8	0	0	0	0	0	0	4	0	0	0	0	0	0	0	0
2016	116	2016-04-25	S	24°42'78''	81°04'56''	0	0	0	0	0	0	0	0	0	0	0	0	0	0	0	0	0	0	0	0	0	0	0	0	0	0	0	0	0	0	0	0	0
2016	123	2016-05-02	S	24°42'78''	81°04'56''	0	0	0	0	0	0	2	0	0	12	0	0	0	0	0	0	0	0	0	0	0	0	2	0	2	0	0	0	0	0	0	6	0
2016	130	2016-03-09	S	24°42'78''	81°04'56''	1	0	0	0	0	0	1	0	0	3	0	0	0	0	0	0	0	0	0	0	0	0	2	0	8	0	0	0	0	0	0	0	0
2016	137	2016-05-16	S	24°42'78''	81°04'56''	0	0	0	0	0	0	0	0	0	0	0	0	0	0	0	0	0	0	0	0	0	0	0	0	13	0	0	0	0	0	0	0	0
2016	144	2016-05-23	S	24°42'78''	81°04'56''	0	0	0	0	0	0	12	0	0	0	0	0	0	0	0	0	0	0	0	0	0	0	0	0	1	0	0	0	0	0	0	1	0
2016	152	2016-05-31	S	24°42'78''	81°04'56''	2	0	0	0	0	0	8	0	0	3	0	0	0	0	0	0	0	0	0	0	0	0	0	0	15	0	0	0	0	0	0	2	0
2016	158	2016-06-06	S	24°42'78''	81°04'56''	0	0	0	0	0	0	6	0	0	1	0	0	0	0	0	0	0	0	0	0	0	0	0	0	129	0	0	0	0	0	0	1	0
2016	165	2016-06-13	S	24°42'78''	81°04'56''	0	0	0	3	0	0	107	0	0	0	0	0	0	0	0	0	0	0	0	0	0	0	0	0	22	0	0	0	0	0	0	6	0
2016	173	2016-06-21	U	24°42'78''	81°04'56''	2	0	0	0	0	0	37	0	0	0	0	0	0	0	0	0	0	0	0	0	0	0	0	0	8	0	0	0	0	0	0	2	0
2016	179	2016-06-27	U	24°42'78''	81°04'56''	2	0	0	0	0	0	13	0	0	0	0	0	0	0	0	0	0	0	0	0	0	0	0	0	13	0	0	0	0	0	0	1	0
2016	187	2016-07-05	U	24°42'78''	81°04'56''	0	0	0	0	0	0	23	0	0	0	0	0	0	0	0	0	0	0	0	0	0	0	0	0	38	0	0	0	0	0	0	2	0
2016	193	2016-07-11	U	24°42'78''	81°04'56''	1	0	0	0	0	0	3	0	0	0	0	0	0	0	0	0	0	0	0	0	0	0	0	0	12	0	0	0	0	0	0	0	0
2016	200	2016-07-18	U	24°42'78''	81°04'56''	0	0	0	0	0	0	1	0	0	1	0	0	0	0	0	0	0	0	0	0	0	0	0	0	26	0	0	0	0	0	0	0	0
2016	208	2016-07-26	U	24°42'78''	81°04'56''	1	0	0	0	0	0	2	0	0	0	0	0	0	0	0	0	0	0	0	0	0	0	0	0	6	0	0	0	0	0	0	0	0
2016	214	2016-08-01	U	24°42'78''	81°04'56''	3	0	0	6	0	0	154	0	0	0	0	0	0	0	0	0	0	0	0	0	0	0	0	0	43	0	0	0	1	0	0	7	0
2016	221	2016-08-08	U	24°42'78''	81°04'56''	6	0	0	1	0	0	24	0	0	0	0	0	0	0	0	0	0	0	0	0	0	0	0	0	34	0	0	0	0	0	0	2	0
2016	228	2016-08-15	U	24°42'78''	81°04'56''	0	0	0	0	0	0	20	0	0	3	0	0	0	0	0	0	0	0	0	0	0	0	0	0	74	0	0	0	0	0	0	2	0
2016	235	2016-08-22	U	24°42'78''	81°04'56''	1	0	0	0	0	0	1	0	0	1	0	0	0	0	0	0	0	0	0	0	0	0	0	0	103	0	0	0	0	0	0	0	1
2016	242	2016-08-29	U	24°42'78''	81°04'56''	0	0	0	0	0	0	272	0	0	25	0	0	0	0	0	0	12	0	0	0	0	0	0	0	121	0	0	0	0	0	0	4	0
2016	249	2016-09-05	U	24°42'78''	81°04'56''	7	0	0	0	0	0	31	0	0	0	0	0	0	0	0	0	0	0	0	0	0	0	0	0	33	0	0	0	5	0	0	3	0
2016	256	2016-09-12	U	24°42'78''	81°04'56''	21	0	0	0	0	0	16	0	0	3	0	0	0	0	0	0	0	0	0	0	0	0	1	0	13	0	0	0	0	0	0	3	0
2016	263	2016-09-19	U	24°42'78''	81°04'56''	18	0	0	0	0	0	15	0	0	0	0	0	0	0	0	0	0	0	0	0	0	0	0	0	3	0	0	0	0	0	0	5	0
2016	270	2016-09-26	F	24°42'78''	81°04'56''	20	0	0	0	0	0	28	0	0	21	0	0	0	0	0	0	3	0	0	0	0	0	0	0	8	0	0	0	0	0	1	2	0
2016	277	2016-10-03	F	24°42'78''	81°04'56''	4	0	0	1	0	0	8	0	0	0	0	0	0	0	0	0	0	0	0	0	0	0	0	0	25	0	0	0	0	0	0	0	0
2016	285	2016-10-11	F	24°42'78''	81°04'56''	8	0	0	0	0	0	46	0	0	1	0	0	0	0	0	0	1	0	0	0	1	0	0	0	114	0	0	0	2	0	0	0	0
2016	291	2016-10-17	F	24°42'78''	81°04'56''	0	0	0	0	0	0	11	0	0	0	0	0	0	0	0	0	3	0	0	0	1	0	0	0	185	0	0	0	0	0	0	0	0
2016	298	2016-10-24	F	24°42'78''	81°04'56''	0	0	0	0	0	0	95	0	0	0	0	0	0	0	0	0	0	0	0	0	2	0	0	0	19	0	0	0	0	0	0	3	0
2016	305	2016-10-31	F	24°42'78''	81°04'56''	1	0	0	0	0	0	63	0	0	0	0	0	0	0	0	0	1	0	0	0	0	0	0	0	25	0	0	0	0	0	0	0	0
2016	312	2016-11-07	F	24°42'78''	81°04'56''	0	0	0	1	0	0	57	0	0	0	0	0	0	0	0	0	1	0	0	0	0	0	0	0	16	0	0	0	0	0	0	0	0
2016	333	2016-11-28	F	24°42'78''	81°04'56''	0	0	0	0	0	0	10	0	0	0	0	0	0	0	0	0	0	0	0	0	0	0	0	0	4	0	0	0	0	0	0	0	0
2016	340	2016-12-05	F	24°42'78''	81°04'56''	4	0	0	0	0	0	11	0	0	0	0	0	0	0	0	0	0	0	0	0	0	0	0	0	18	0	0	0	0	0	0	1	0
2016	347	2016-12-12	F	24°42'78''	81°04'56''	0	0	0	0	0	0	25	0	0	0	0	0	0	0	0	0	0	0	0	0	0	0	0	0	3	0	0	0	0	0	0	0	0
2016	354	2016-12-19	F	24°42'78''	81°04'56''	2	0	0	0	0	0	1	0	0	0	0	0	0	0	0	0	0	0	0	0	0	0	0	0	25	0	0	0	0	0	0	0	0
2017	4	2017-01-04	W	24°42'78''	81°04'56''	3	0	0	0	0	0	17	0	0	0	0	0	0	0	0	0	0	0	0	0	0	0	0	0	14	0	0	0	0	0	0	0	0
2017	9	2017-01-09	W	24°42'78''	81°04'56''	1	0	0	0	0	0	14	0	0	0	1	0	0	0	0	0	3	0	0	0	0	0	0	0	20	0	0	0	0	0	0	1	0
2017	17	2017-01-17	W	24°42'78''	81°04'56''	0	0	0	0	0	0	5	0	0	0	0	0	0	0	0	0	0	0	0	0	0	0	0	0	12	0	0	0	0	0	0	0	0
2017	23	2017-01-23	W	24°42'78''	81°04'56''	0	0	0	0	0	0	11	0	0	1	0	0	0	0	0	0	6	0	0	0	0	0	0	0	9	0	0	0	0	0	0	0	0
2017	32	2017-02-01	W	24°42'78''	81°04'56''	0	0	0	0	0	0	71	0	0	2	0	0	0	0	0	0	0	0	0	0	0	0	1	0	12	0	0	0	0	0	0	0	0
2017	37	2017-02-06	W	24°42'78''	81°04'56''	0	0	0	0	0	0	25	0	0	0	0	0	0	0	0	0	1	0	0	0	0	0	0	0	5	0	0	0	0	0	0	2	0
2017	44	2017-02-13	W	24°42'78''	81°04'56''	2	0	0	0	0	0	11	0	0	0	0	0	0	0	0	0	1	0	0	0	0	0	0	0	1	0	0	0	0	0	0	0	0
2017	51	2017-02-20	W	24°42'78''	81°04'56''	2	0	0	0	0	0	3	0	0	0	0	0	0	0	0	0	7	0	0	0	0	0	0	0	20	0	0	0	0	0	0	0	0
2017	58	2017-02-27	W	24°42'78''	81°04'56''	2	0	0	0	0	0	0	0	0	2	0	0	0	0	0	0	0	0	0	0	0	0	2	0	11	0	0	0	0	0	0	0	0
2017	65	2017-03-06	W	24°42'78''	81°04'56''	1	0	0	0	0	0	15	0	0	0	0	0	0	0	0	0	0	0	0	0	0	0	0	0	6	0	0	0	0	0	0	0	0
2017	72	2017-03-13	W	24°42'78''	81°04'56''	0	0	0	0	0	0	16	0	0	1	0	0	0	0	0	0	0	0	0	0	0	0	0	0	16	0	0	0	0	0	0	0	0
2017	79	2017-03-20	W	24°42'78''	81°04'56''	1	0	0	0	0	0	13	0	0	0	0	0	0	0	0	0	0	0	0	0	0	0	6	0	10	0	0	0	0	0	0	0	0
2017	86	2017-03-27	S	24°42'78''	81°04'56''	1	0	0	0	0	0	3	0	0	0	0	0	0	0	0	0	0	0	0	0	0	0	0	0	22	0	0	0	0	0	0	0	0
2017	93	2017-04-03	S	24°42'78''	81°04'56''	0	0	0	0	0	0	3	0	0	0	0	0	0	0	0	0	0	0	0	0	0	0	0	0	37	0	0	0	0	0	0	0	0
2017	100	2017-04-10	S	24°42'78''	81°04'56''	0	0	0	0	0	0	332	0	0	0	0	0	0	0	0	0	0	0	0	0	0	0	0	0	67	0	0	0	0	0	0	0	0
2017	107	2017-04-17	S	24°42'78''	81°04'56''	0	0	0	0	0	0	47	0	0	1	0	0	0	0	0	0	0	0	0	0	0	0	0	0	42	0	0	0	0	0	0	0	0
2017	114	2017-04-24	S	24°42'78''	81°04'56''	4	0	0	0	0	0	72	0	0	0	0	0	0	0	0	0	0	0	0	0	0	0	0	0	46	0	0	0	0	0	0	0	0
2017	121	2017-05-01	S	24°42'78''	81°04'56''	0	0	0	0	0	0	26	0	0	0	0	0	0	0	0	0	1	0	0	0	0	0	0	0	74	0	0	0	0	0	0	0	0
2017	128	2017-05-08	S	24°42'78''	81°04'56''	1	0	0	0	0	0	149	0	0	1	0	0	0	0	0	0	0	0	0	0	0	0	0	0	6	0	0	0	0	0	0	0	0
2017	135	2017-05-15	S	24°42'78''	81°04'56''	1	0	0	0	0	0	15	0	0	0	0	0	0	0	0	0	0	0	0	0	0	0	0	0	12	0	0	0	0	0	0	0	0
2017	142	2017-05-22	S	24°42'78''	81°04'56''	1	0	0	0	0	0	63	0	0	0	0	0	0	0	0	0	0	0	0	0	0	0	0	0	130	0	0	0	0	0	0	0	0
2017	149	2017-05-29	S	24°42'78''	81°04'56''	0	0	0	0	0	0	5	0	0	0	0	0	0	0	0	0	0	0	0	0	0	0	0	0	273	0	0	0	0	0	0	0	0
2017	156	2017-06-05	S	24°42'78''	81°04'56''	0	0	0	0	0	0	2,077.00	0	0	0	0	0	0	0	0	0	0	0	0	0	0	0	0	0	43	0	0	0	0	0	0	0	0
2017	163	2017-06-12	S	24°42'78''	81°04'56''	1	0	0	0	0	0	109	0	0	0	0	0	0	0	0	0	0	0	0	0	0	0	0	0	14	0	0	0	0	0	0	0	0
2017	170	2017-06-19	S	24°42'78''	81°04'56''	0	0	0	0	0	0	35	0	0	0	0	0	0	0	0	0	0	0	0	0	0	0	0	0	77	0	0	0	0	0	0	0	0
2017	177	2017-06-26	U	24°42'78''	81°04'56''	4	0	0	0	0	0	12	0	0	0	0	0	0	0	0	0	0	0	0	0	0	0	0	0	29	0	0	0	0	0	0	0	0
2017	191	2017-07-10	U	24°42'78''	81°04'56''	9	0	0	0	0	0	14	0	0	0	0	0	0	0	0	0	0	0	0	0	0	0	6	0	24	0	0	0	0	0	0	0	0
2017	198	2017-07-17	U	24°42'78''	81°04'56''	2	0	0	0	0	0	22	0	0	0	0	0	0	0	0	0	4	0	0	0	0	0	0	0	19	0	0	0	0	0	0	0	0
2017	205	2017-07-24	U	24°42'78''	81°04'56''	0	0	0	0	0	0	8	0	0	0	0	0	0	0	0	0	0	0	0	0	0	0	0	0	38	0	0	0	0	0	0	0	0
2017	212	2017-07-31	U	24°42'78''	81°04'56''	0	0	0	0	0	0	8	0	0	0	0	0	0	0	0	0	0	0	0	0	2	0	0	0	46	0	0	0	0	0	0	0	0
2017	219	2017-08-07	U	24°42'78''	81°04'56''	0	0	0	0	0	0	1	0	0	0	0	0	0	0	0	0	0	0	0	0	0	0	0	0	157	0	0	0	0	0	0	0	0
2017	226	2017-08-14	U	24°42'78''	81°04'56''	0	0	0	0	0	0	1	0	0	0	0	0	0	0	0	0	0	0	0	0	0	0	0	0	20	0	0	0	0	0	0	1	0
2017	233	2017-08-21	U	24°42'78''	81°04'56''	0	0	0	0	0	0	7	0	0	0	0	0	0	0	0	0	0	0	0	0	0	0	0	0	78	0	0	0	0	0	0	0	0
2017	240	2017-08-28	U	24°42'78''	81°04'56''	1	0	0	0	0	0	10	0	0	0	0	0	0	0	0	0	0	0	0	0	0	0	0	0	5	0	0	0	0	0	0	1	0
2017	271	2017-09-28	F	24°42'78''	81°04'56''	0	0	0	0	0	0	22	0	0	0	0	0	0	0	0	0	0	0	0	0	0	0	0	0	4	0	0	0	0	0	0	0	0
2017	275	2017-10-02	F	24°42'78''	81°04'56''	0	0	0	0	0	0	1	0	0	0	0	0	0	0	0	0	0	0	0	0	0	0	0	0	26	0	0	0	0	0	0	0	0
2017	284	2017-10-11	F	24°42'78''	81°04'56''	0	0	0	0	0	0	42	0	0	0	0	0	0	0	0	0	0	0	0	0	0	0	0	0	23	0	0	0	0	0	0	0	0
2017	289	2017-10-16	F	24°42'78''	81°04'56''	0	0	0	0	0	0	181	0	0	0	0	0	0	0	0	0	0	0	0	0	0	0	62	0	3	0	0	0	0	0	0	0	0
2017	296	2017-10-23	F	24°42'78''	81°04'56''	0	0	0	0	0	0	29	0	0	0	0	0	0	0	0	0	0	0	0	0	93	0	0	0	23	0	0	0	0	0	0	7	0
2017	303	2017-10-30	F	24°42'78''	81°04'56''	0	0	0	0	0	0	22	0	0	0	0	0	0	0	0	0	0	0	0	0	0	0	72	0	0	0	0	0	0	0	0	0	0
2017	310	2017-11-06	F	24°42'78''	81°04'56''	1	0	0	0	0	0	26	0	0	0	0	0	0	0	0	0	0	0	0	0	27	0	0	0	4	0	0	0	0	0	0	0	0
2017	317	2017-11-13	F	24°42'78''	81°04'56''	0	0	0	0	0	0	4	0	0	0	0	0	0	0	0	0	2	0	0	0	0	0	3	0	63	0	0	0	0	0	0	0	0
2017	324	2017-11-20	F	24°42'78''	81°04'56''	0	0	0	0	0	0	26	0	0	0	0	0	0	0	0	0	2	0	0	0	34	0	0	0	5	0	0	0	0	0	0	0	0
2017	331	2017-11-27	F	24°42'78''	81°04'56''	0	0	0	0	0	0	10	0	0	0	0	0	0	0	0	0	0	0	0	0	0	0	2	0	19	0	0	0	0	0	0	0	0
2017	338	2017-12-04	F	24°42'78''	81°04'56''	0	0	0	0	0	0	14	0	0	1	1	0	0	0	0	0	8	0	0	0	1	0	7	0	49	0	0	0	0	0	0	0	0
2017	345	2017-12-11	F	24°42'78''	81°04'56''	0	0	0	0	0	0	0	0	0	0	0	0	0	0	0	0	10	0	0	0	0	0	30	0	1	0	0	0	0	0	0	0	0
2017	352	2017-12-18	F	24°42'78''	81°04'56''	0	0	0	0	0	0	23	0	0	3	0	0	0	0	0	0	0	0	0	0	0	0	0	0	19	0	0	0	0	0	0	0	0
2017	361	2017-12-27	W	24°42'78''	81°04'56''	1	0	0	0	0	1	6	0	0	0	0	0	0	0	0	0	0	0	0	0	0	0	1	0	90	0	0	0	0	0	0	0	0
